# Supplementary material for: Preliminary analysis of the metabolic and physical activity profiles of mice lacking the slc43a3-encoded equilibrative nucleobase transporter 1
Source: PLoS One. 2025 Aug 21;20(8):e0323853. doi: 10.1371/journal.pone.0323853 (PMC12370043; doi:10.1371/journal.pone.0323853)
Supplement: S1 Table — (XLSX) [file pone.0323853.s001.xlsx]

## Sheet: VO2
VO2
Weight (g)	27	26	25	26	26	26	25	27		26	26	27	26	26	27	25	29		21	22	21	22	22	21	22	22		22	23	22	23	22	21	20	21
Hour	Male-WT1	Male-WT2	Male-WT3	Male-WT4	Male-WT5	Male-WT6	Male-WT7	Male-WT8		Male-KO1	Male-KO2	Male-KO3	Male-KO4	Male-KO5	Male-KO6	Male-KO7	Male-KO8		Female-WT1	Female-WT2	Female-WT3	Female-WT4	Female-WT5	Female-WT6	Female-WT7	Female-WT8		Female-KO1	Female-KO2	Female-KO3	Female-KO4	Female-KO5	Female-KO6	Female-KO7	Female-KO8
1	2727.09	3690.69	4191.89	3081.78	4581	4042.62	3617.93	2327.39		3992.29	4199.5	2804.86	3632.41	3572.02	3962.09	4391.35	3366.59		4341.79	4014.86	3266.95	3376.07	3065.73	3088.06	3779.98	3779.36		4204.96	3094.93	3933.55	3577.34	3600.86	4854.05	3509.88	4069.6
2	2844.17	4250.07	2473.91	3174.11	4205.78	4195.78	3628.76	2226.67		4036.57	4062.82	3115.44	3606.55	3639.02	4096.24	4236.24	3246.45		4382.97	3065.64	3336.69	3264.8	2993.53	2777.4	4202.9	4716.17		4395.04	3525.17	3884.51	3398.18	4016.93	4960.04	3709.65	4390.87
3	2981.46	3308.8	4013.84	3745.58	4103	4709.27	3936.02	1991.74		4194.96	3877.89	3374.98	4675.65	3083.1	3846.1	3546.39	3980.53		4348.67	3358.46	3131.55	3148.8	3197.93	2849.33	3959.07	4905.85		4832.68	3484.88	3736.93	3860.62	4787.2	4597.22	4380.07	4409
4	3487.71	4595.13	4315	3773.66	4585.9	3980.76	3889.18	2172.79		4015.33	4045.04	4181.02	4583.29	4043	4214.71	3787.51	4452.89		3297.76	2911.56	3420	3562.56	4433.94	4211.33	5008.88	4670.43		4076.56	4111.29	3369.14	4163.75	4268.22	4700.64	4734.96	4265.27
5	3664.24	4467.73	4350.69	2876.16	3314.71	4218.95	3886.62	1764.18		3538.25	4221.93	4592.26	4999.3	3356.59	4006.83	2747.85	3708.11		4466.88	4189.22	4064.15	4031.67	4628.73	3741.67	4886.71	4629.4		4928.37	3615.4	2569.13	3426	4828.38	4665.55	5258.51	4183
6	2980.85	4197.47	4386.07	3716.69	4353.1	3606.24	2918.98	1829		3811.57	3076.21	3344.75	4961.04	3216.32	4357.37	4072.3	4130.53		4416.15	3540.71	4725.6	4604.53	4983.6	4385.13	4615.15	4677.45		4347.64	3309.05	3628.75	4020.38	4537.81	4539.42	4054.47	3977.13
7	2383.63	2625.53	3544.68	3037.71	3763.02	4104.27	2852.79	2296.64		3601.75	3977.54	3736.84	3757.18	3706.17	4025.76	3733.42	2832.29		3802.06	4857.71	4205.74	4377.38	4858.8	4459.47	4378.46	4547.41		4359.71	4447.51	2566.34	3660.73	4060.59	3110.6	3519.45	3014.5
8	3333.55	2668.67	2357.84	2763.07	2950.24	4432.48	2421.09	1526.93		2555.21	2855.89	2462.44	3463.2	3969.74	2906.45	2722.51	4235.38		2988.91	4865.89	4818.66	3403.2	4201.6	3618.33	3634.81	4504.41		2702.21	4374.81	3671.12	2716.2	2471.29	3184.77	5041.98	4231.4
9	2574.79	2979.6	3593	3565.04	4544.38	3590	3863.64	1800.07		3967.82	2675.32	3584.98	4869.09	2636.43	3158.69	3335.03	3037.31		4359.52	4218.43	3954.02	4314.53	4809.4	4489.53	3678.52	4376.88		3170.54	3788.21	2386.65	2460.95	4565.24	2966.4	3308.89	2868.73
10	2397.31	3698.4	3061.27	2370.6	3586.78	3632.63	3210.66	1852.89		3781.67	3365.78	2479.8	4284.33	3840.14	3278.2	4002.74	4062.46		4019.49	4831.26	4645.17	4714.2	4714.13	3195.2	3545.85	3949.98		3555.22	3168.17	3353.91	3851.3	3671	3497.35	5003.7	3644.27
11	2410.9	2219.27	2950.54	2801.45	3739.9	3476.76	3075.16	2134.64		3588.86	3689.85	3610.84	3199.29	3111.29	3866.24	3116.79	3055.13		3284.76	4472.37	4278.36	3895.53	3780	3847.27	3594.05	2976.8		2745.11	4244.88	2860.8	3499.07	2776.14	3284.2	4589.25	2777.4
12	1927.61	3337.75	2851.62	2770.73	2774.91	3395.12	2398.93	1719.29		3505.68	3349.79	2454.64	4665.47	2981.37	2901.26	3868.61	4165.49		3900.36	4638.68	3563.95	2791.87	3684	4219.4	3069.09	3653.24		3005.32	2803.07	2470.78	2600.22	4441.83	2972.93	3179.55	2453.07
13	1857.19	3242.93	2681.27	2781.55	3404.38	3350.17	2913.02	1437.25		2741.75	2689.93	2672.93	3361.51	2773.91	2977.95	3251.82	3118.59		3103.97	2710.21	3616.83	3591.33	3173.73	3783	3046.14	3458.98		2776.32	3363.33	2877.2	2705.77	3245.44	3535.93	3165.91	3388.07
14	2915.41	2373.93	3119.86	2225.18	3010.55	3400.41	2510.45	2008.04		3815.86	3399.5	2842.36	3374.5	3143.38	3471.93	3250.7	3203.7		2822.27	3894.96	4731.79	3253.8	3500.27	3665	3677.05	3264.05		2522.93	4098.74	2718.59	3817.18	3853.83	2836.3	4167.86	2697.4
15	1962.22	2769.62	2657.64	2740.16	3423.39	3342.34	2717.67	1615.07		2717.71	3008.93	2675.42	4604.42	2563.39	2574.37	2924.24	2830.85		3148.56	2817	3336.76	3875.73	3190.93	3595.44	4547.44	3490.83		3130.71	3231.17	2840.18	2776.44	2564.24	2903.04	4452.98	3156.73
16	1871.05	3669.33	2667.95	2324.8	2987.32	3290.02	2525.58	1890.33		3293.11	3079.64	2935.11	3446.51	3043.9	3440.15	2948.18	2883.95		2914.06	2640.54	3854.29	2668.13	2775.73	3180	3733.05	2948.88		2882.5	3859.34	2949.95	2898.38	3997.54	3434.04	3572.69	2461.53
17	2693.69	2557.07	2790.05	1927.78	3454.33	3491.14	2842.75	1642.46		3283.41	2580.44	2712.24	3735.38	2964.83	2502.43	3507.55	3965.7		3047.55	4099.63	3548.8	3247.6	2721.4	3132.33	2980.21	3468.91		2513.48	2649.98	2610.93	3583.54	3068.15	3055.91	3250.77	3255.27
18	2359.05	2529.8	2237.11	2995.12	3509.59	3775.24	2607.8	1663.07		2650.93	3286.07	2511.98	3420.16	2576.41	3646.02	3092.73	2706.35		3170.39	2875.96	3222.39	3078.75	3426	3071.33	2892.67	2908.95		3327.96	3638	3011.47	2667.42	2684.57	2992.36	4364.75	2452.4
19	1939.02	3144.53	2982.45	1916.94	3232.39	3471.07	2534.51	1636		3181.29	2945.64	2824.71	3865.33	3600.85	2954.63	3023.38	3217.42		3042.58	2447.61	3608.5	2798.93	3017	3492.87	3670.98	3787.02		2883.79	3083.49	2351.25	2900.51	3772.4	2923.29	3124.96	3363.6
20	2177.93	3573	1982.62	2729.33	3326.98	2945.71	2812.55	1716.21		2950.14	3432.57	2515.36	3230.51	2581.05	2599.12	3171.15	2839.93		3120.06	2942.29	3462.19	2956.47	3303.6	2856.47	3259.85	2782.1		2550.04	3409.59	3198.59	3464.12	2775.49	4003.15	3096.23	2689.6
21	2137.33	3009.33	2883.66	2049.39	3619.59	3542.57	2519.13	1497.81		2965.5	3156.64	2727.93	3518.43	3036.64	2993.79	2963.21	3080.71		3048.18	3298.39	2872.46	3432.81	3389.2	3328.4	2812.93	3453.37		3084.11	2658.1	2404.91	2538.44	3621.05	2910.95	4375.07	3224.44
22	2019.43	3073.67	2945.4	3219.11	2814.05	3228.43	2986.82	1877.15		3147.67	2797.14	3006.02	3363.44	2579.93	3166.55	2902.88	2764.13		3143.61	2435.57	4052.34	3023.27	2719	2757.33	3527.59	2978.62		2758.64	3721.45	2597.64	3591.93	2703.74	3339.38	3110.42	2655.67
23	2321.83	3472.27	2845.98	2511.16	4325.44	3559.61	2567.66	1438.11		2682.74	2751.74	2329.11	3777.26	3021.57	2949.2	3080.39	3943.96		2847.94	2874.52	2982.52	3284.2	2955.07	3270.2	3185.54	3134.05		2710.04	2655.05	3493.6	2786.77	3528.24	3860.22	3020.45	4102.33
24	2054.07	3666	3897.18	2657.95	3631.76	4105.37	3352.51	1868.54		3465.46	3197.78	2815.67	3936.77	3351.29	3264.02	3080.56	2808.23		3689.64	3438.7	3324.38	3109.87	3276	2694.93	3828.59	4465.37		3479.59	3985.46	2437.04	2474.09	3649.19	3514.68	4584.14	2911.2
25	1953.12	4245.27	2122.49	3092.64	4045.81	3975.83	3657.62	2035.61		3341	3741.79	3429.25	3548.44	3121.44	4129.43	3778.79	3553.33		3690.18	2489.07	3008.68	3373.27	2704	3012.73	3425.26	2954.44		2942.61	3091.07	3445.95	3882.36	3467.68	4153.87	3018.27	3435.27
26	2523.43	3619.5	3771.89	3583.98	4785.38	4812.5	3764.3	2117.43		4014.61	3849.5	3328.98	3634.78	3387.45	3537.5	4344.27	3829.38		4441.85	2923.29	4043.02	3378.87	3158.93	2729.67	4589.02	4338.79		3296.79	3126.05	3336	3087.68	3987.29	4790.49	4329.65	3384
27	2732.71	4661	4001.86	3583.6	4764.19	5013.29	3874.55	2345.39		4037.61	4269.29	3581.93	4246.79	4016.71	4475.14	4448.21	3699.7		4566.55	2491.61	3408.48	3113.13	3156.07	3314.33	3607.02	4592.52		4347.29	3359.21	3969.77	3564.05	4460.24	4726.54	3649.3	3717.33
28	3225.32	4773.67	4136.29	3869.05	4618	5070.71	4166.71	2362.3		4393.36	4308.25	4116.33	4778.27	3827.32	4314.81	4260.61	4180.85		4373.85	3210.89	3517.52	4349.07	2937.67	2961.93	4862.51	4694.98		4807.39	4130.24	4072.05	4058	4106.5	4798.13	4948.42	4559.07
29	3305.59	4664.06	4112.84	3082.84	3995.83	4803.49	4057.76	2255.81		4373.26	4343.5	3673.12	5081.06	4261.78	4336.07	4150.15	4525.65		3395.68	2385.57	3698.81	4403.6	4185.33	2962.81	5086.32	5161.95		4389.71	4393.71	3627.07	4379.84	5260.34	4623.15	3823.29	4445.93
30	3196.74	2944.13	2880.36	2931.13	3809.19	3185.98	3486.32	1831.14		3982.52	4248.41	3227.29	5092.04	3451.86	4292.69	3345.45	4050.61		3712.49	3716.59	3997.85	3979.07	3135.6	4012.73	4941.67	4913.29		2816.52	4480.33	2620.25	4213.8	5211.54	4343.88	5381.82	4255.87
31	3036.48	4121.2	4183.65	3755.61	4047.91	4758.62	2653.96	2303.25		3398.71	3119.41	3655.02	4696.39	3787.57	3931.43	3097.27	3140.6		4557.21	2592.89	4497.61	4497.4	3992.87	3642.2	4866.17	4856.93		3451.96	3260.29	3580.42	3633.84	4949.93	3340.8	5190.31	3569.07
32	2219.63	2508.07	3331.02	2903.73	3317.37	4120.02	3602.6	1593.29		3934.96	3524.32	2943.39	3962.89	3533.93	3677.98	4177.55	3009.56		4404.64	3903.96	4520.02	4544.75	4985.5	4632.44	4897.37	4539.1		4504.79	4420.1	3021.47	3022.27	4567.48	3135	3432.58	3044.67
33	2374.29	4004.07	2805.21	3042.86	4029.12	4593	2765.66	2242.61		2921.32	2925.21	3290.29	4320.16	3138.76	3236	3047.15	3887.73		3467.91	3917	4675.76	4873.8	5191.8	4559.93	4361.98	3183.76		4070.68	3399.02	3049.32	3585.52	2906.22	4373.45	4356.43	3711.2
34	1773.5	3117.33	2766.4	3227.61	3491.02	4007.86	3091.34	1740.93		3932.61	3424.11	3500.55	3174.16	3820.74	3796.31	3795.15	3798.84		3541.26	4493.57	4623.07	4636	4838.93	4236.2	4064.41	4279.85		3274.43	3514.26	3631.38	2905.15	4279.73	3226.79	5136.98	2584.07
35	2204.95	2460.2	2990.64	1913.42	3104.83	3241.33	2611.29	2018.89		3051.52	3388.82	3034.89	3869.11	2862.07	3127.02	3365.06	2998.4		3594.03	4663.04	3604.41	3779.06	3256.25	3202.6	3126.5	3345.76		3631.93	2788.6	2796.67	3451.96	3101.14	3434.65	3997.44	3631.81
36	1900.4	3249.4	2760.2	2931.76	3660.37	4152.22	2595.7	1532.57		3794.22	2904.18	2688.89	3472.18	3472.05	3430.46	3266.51	3010.65		2707.3	4291.7	4521.83	3466.6	3495.8	3908.4	3850.56	3774.83		4048.56	4109.14	2554.67	2553.82	4053.45	3039.33	3005.69	2722.13
37	2058.66	3753.53	2327.16	2510.48	3558.1	3227.51	3225.36	1959.43		3047.68	3230.82	2851.95	4236.21	3067.32	3728.05	2742.09	2939.91		3144.06	3102.22	3556	4163.8	2972.2	3075.47	3028.41	3408.41		3327.81	2842.71	3020.45	3651.07	2687.43	3386.62	4417.3	3383.27
38	2125.37	2728.13	2900.45	2495.36	2904.64	3228.36	2376.42	1447.39		3065.75	3180.18	2610.68	3282.51	2584.41	2602.79	3732.47	4041.47		3742.33	3400.5	4184.46	3438.8	3944.33	3268.93	4282.26	3738.05		3828.54	3519.22	2813.62	2487.15	4136.63	2954.67	3120.69	2650.47
39	2079.02	3490.07	2791.09	2243.69	3895.31	3674.24	2591.68	2041		3037.14	2564.11	2933.54	4107.26	3579.62	3464.33	2849.88	2596.62		3124.44	2743.79	3681.02	3274.8	2460.2	3645.47	3714.74	3705.24		3526.57	3550.19	2480.24	3256.68	3252.68	3051.04	4672.2	3410.6
40	1726.67	2703.5	2432.05	2611.29	3420.93	3793.05	2668.43	1809.5		3154	3478.18	2433.62	3271.48	2632.93	2555.21	3105.12	3523.89		3089.09	2089.25	3417.5	3976.73	3526.53	2708.8	3111.88	3664.24		3357.93	3073.43	3025.66	2966.93	2661.26	3761.89	3377.71	2489.53
41	2059.63	2491.07	3036.04	1840.45	2761.27	3219.66	2491.42	1799.22		3264.21	3260.43	2763.36	3406.29	3213.73	2814.2	2968.3	3008.09		3036.88	3768.29	4139.74	2779.33	2331.93	2603.33	3795.1	2974.66		3344.61	3417.83	2546.18	3071.2	3756.79	3355.09	3776.42	3201.6
42	2134.46	3656.67	2319.24	2503.27	3972.29	3478.49	2853.58	1795.3		2573.48	2600.5	2746.88	3814.26	2909.8	3475.95	3667.03	2906.24		3073.67	1962.93	3296.59	3956.87	3880.73	3687.47	3017.78	3081.88		3612.11	2879.2	2785.47	2565.2	3183.17	3164.82	3612.98	2673.07
43	1712.83	2618	2865.73	2717.14	2749.33	3147.41	2386.39	1536.79		3211.67	3453.85	2453.42	3186.79	2701.14	2396.88	3020.06	3380.11		3174.68	3293.67	3226.78	3146.67	2474.67	2684	3060.02	4369.67		3792.11	3375.64	3150.96	3538.29	2795.02	3196.75	3368.39	3206.6
44	1658.62	3225.8	2933.95	2171.21	3661.93	2871.62	2819.16	1849.64		2681.79	2595.74	2857.89	3127.11	2923.14	3149.33	3085.3	3034.09		2736.24	2060.78	3292.24	3587.53	3115.53	3696.8	4035.57	2996.12		3343.56	3620.52	2458.6	2604.98	3564.38	3849.66	3932.11	2602.2
45	2336.95	2637.13	2372.64	2962.62	2943.27	3190.8	2319.67	1738.07		3414.04	3697.07	2313.52	4261.2	2985.93	2402.8	3309.67	2626.02		3023.61	3310.25	3435.02	2928.4	2857.27	2899.53	2925.49	3769.26		3176.96	2659.12	3238.91	3413.93	3618.02	3222.98	3664.95	3331.4
46	1381.15	3547.93	3426.95	1835.38	3600.76	3935.29	2984.96	1690.18		2891.36	2567.21	2814.6	3092.8	3328.83	3222.15	2725.88	3724.52		2966.15	2097.11	3416.29	3224.06	3369.62	2640.44	3175.37	4012.07		3440.07	3511.05	2489.68	3068.02	2744.68	3655.62	4698.61	2635.73
47	2143.43	3273.47	2516.89	2673.27	3774.02	3750.67	2569.47	1991.93		2984	3693.14	3160.27	4243.61	3262.07	3051.98	3292.12	2806.29		3316.15	2971.68	3774.32	3101	2857.27	2675.47	4357.81	3023.15		3334.11	3442.36	3247.89	3884.95	4035.46	3691.52	3941.91	4004.6
48	1617	3627.13	3626.86	3294	3945.14	3800.21	2942.78	1764.15		3474.3	3134.5	3006.02	3755.69	3375.74	3004.98	3076.64	3867.8		3239.76	2280.75	3352.63	3132	2796.67	3512.73	3067.02	4299.38		3926.79	2699.74	3053.64	2784.36	2788.33	4497.05	3472.4	2729.73
49	1965.6	3135.73	4122.91	3182.74	4682.37	4542.85	3065.98	1870.32		3271.33	3190.7	3338.27	3892.73	3425.59	3590.88	3977.7	3315.25		3904.82	2030.37	3081.21	3778.38	3599.75	2790.13	4203.73	3578.12		3409.44	4234.55	3225.76	3862.89	4717.36	4455.04	4029.8	3949.94
50	1731.02	4121.8	3821.88	3417.36	4870.34	4835.44	3126.13	2102.79		3628.07	3472.26	3435.53	3934.34	3518.54	3797.88	4226.48	4045.7		4569.52	3350.56	3572.71	3632.87	2566.53	3118.13	3721.22	3501.56		3763.67	3185.15	3129	2975.36	3536.17	4830.86	4253.48	3335.2
51	2703.98	3853.33	2778.55	3853.95	4776.24	3967.71	3620.34	2202.93		3668.86	4354.82	3884.18	3964.16	3882.1	3636.21	3740.06	3592.58		4631.39	2328.32	3096.22	3765.6	3740.73	2862.67	3971.52	4498.46		4322.14	2917.39	4011.78	4047.4	4394.98	4037	3501.24	4063.2
52	2661.86	4746.13	4376.2	2917.29	4355.4	4776.95	3502.32	2409.64		3617.79	4589.32	3412.04	5071.56	4219.36	4354.93	4382.85	4041.87		4563.82	2635	3515.54	3283.73	2743.13	3674.67	4409.4	4327		4935	4070.26	4044.82	3111.52	5012.78	5045.33	4578.05	3595.31
53	2897.21	4476.67	4330.91	3696.76	2868.95	4153.76		2526.25		3294.32	4589.93	3899.91	5387.95	3778.21	4262.05	4295.24	4119.27		4451.18	3673.68	3670.76	3949.8	3642.53	3041.07	5209.4	4936.48		4305.18	4289.83	3304.98	4284.21	5036.95	1634.84	4165.82	4538.33
54	2429.88	3056.27	4365.71	2536.8	4419.22	3809.46	2958.78	2154.78		4343.43	4122.93	2938.93	5159.27	3227.85	4099.78	3206.64	3323.02		4341.88	3053.54	3949	3791.07	3591.73	3487.27	5002.81	5011.19		3899.93	4342.2	3644.15	4160.89	5115.29	3365.55	5449.27	4485.4
55	1892.15	2851.53	3712.29	3617.93	3572.85	4904.49	3293.67	1853.85		3662	3086.14	3432.79	3889.93	4103.44	3306.78	3609	4068.53		4185.61	2352.54	4430.33	4785.6	3804	4465.47	4704.39	4725.51		4974.25	4238.51	2545.73	3302.27	4832.56	3586.91	5324.67	4004.87
56	1977.79	4050.4	2954.16	3184.73	3824.93	4252.81	2807.62	2235		3136.18	4160.81	2758.86	4516.38	3278.29	3959.76	3892.06	3983.73		3058.55	4015.52	4855.61	4834.4	4650.53	4524.47	3840.79	4390.95		4846.96	4040.4	3449.38	3430.27	4225.59	4468.48	5042.32	2791.33
57	1711.69	2926.44	3519.76	1962.66	3520.74	3666.05	3113.49	1855.43		4018.54	3129.44	3402	4459.64	3496.24	3110.26	3099.97	3028.27		3727.68	3876.44	4776.76	4690.73	4895.87	4453.06	3412.07	3692.24		4197.78	3281.17	2744.85	3682.71	2868.43	4547.45	3480.51	3973.13
58	1705.24	3145.67	2975.93	3431.26	3138.61	3409.1	2442.58	1830.46		3175.07	3180	2782.02	3668.47	2997.85	3352.1	3697.3	3776.13		3095.67	4177.71	4755.43	4303.73	4738.93	4034.67	4331.37	3573.5		3918.93	3422.07	2458.6	3154.89	4492.69	4051.09	5004.75	3375.8
59	1385.95	3333.87	2855.5	2394.89	3453.1	3336.15	2556.91	1822.75		2706.29	3100.82	2877.13	3831.86	3095.51	2923.46	3090.76	3241.98		3430.88	4309.32	4111.17	2913.87	3150.6	2641.27	3180.9	3595.49		3540.29	2564.46	3170.12	3250.3	2750.61	3337.27	4015.59	2589.87
60	2139.05	3037.67	2297.55	2564.02	3169.45	3372.86	3033	1961.67		3529.29	3261.18	2554.2	3553.41	3105.41	2755.93	2767.73	2954.23		2623.06	3944.14	3926.46	4526.27	3565.56	3948.69	3218.74	4064.8		3800.79	3498.1	2364.93	3040.16	2876.44	3946	3622.21	3614.67

## Sheet: VCO2
VCO2
Hour	Male WT	Male WT	Male WT	Male WT	Male WT	Male WT	Male WT	Male WT		Male KO	Male KO	Male KO	Male KO	Male KO	Male KO	Male KO	Male KO		Female WT	Female WT	Female WT	Female WT	Female WT	Female WT	Female WT	Female WT		Female KO	Female KO	Female KO	Female KO	Female KO	Female KO	Female KO	Female KO
1	2302.09	3200.81	3693.8	2825.18	4058.64	3693.48	3580.82	1960.43		2983.43	3408.68	2633.84	3038.84	3038.33	3318.98	4011.09	1936.73		3843.44	3264.75	2531.86	3138.27	2734.33	2428	3574.41	3297.45		3473.18	2437.69	3333.38	2999.07	3060.86	4659	1863.25	3489.53
2	2553.93	3745.33	2134	2865.11	3841.71	3847.34	3628.56	1947.56		3222.71	3571.54	2945.84	3077.64	3057.44	3563.61	3916.18	1951.27		4098.42	2464.46	2556.59	3008.27	2751.07	2116.6	3972.85	4242.61		3641.61	2847.63	3127.04	2724.8	3443.31	4865.82	2093.02	3838.73
3	2702.56	2945.4	3374.09	3318.04	3768.05	4360.66	3935.04	1798.15		3501.56	3547.18	3181.75	4091.2	2566.9	3538.63	3336.27	2459.95		4144.39	2721.04	2483.45	2817.4	3023.33	2289.07	3794.83	4444.81		3994.21	2951.98	3076.8	3266.33	4144.34	4542.87	2559	3802.8
4	3086.67	4181.47	3658.7	3431.45	4241.88	3708.45	3923.39	1974.54		3433.11	3703.22	3837.34	4038.48	3602.74	3875.81	3613.88	2788.88		3129.85	2228.26	2728.76	3326.88	4133.31	3319.6	4723.4	4247.29		3289.04	3607.31	2843.16	3581.75	3692.71	4680.64	2919.11	3829.53
5	3246.71	4062.73	3696.78	2671.62	3045.64	3971.67	3945.96	1602.36		3072.54	3846.48	4042.78	4413.32	3060.29	3755.76	2614.74	2285.71		4270.94	3314	3373.83	3741.07	4155	3169.33	4664.19	4236.98		3933.89	3349.19	2078.76	2836.27	4161.67	4618.95	3281.25	3915.93
6	2600.37	3804.07	3702.27	3470.34	3877.15	3407.83	2916.04	1650.11		3370.5	2827.07	2975.62	4487.91	3026.24	4046.07	3873.24	2669.96		4187.29	2814.54	4168.4	4207.6	4298.07	3832.8	4383.02	4272.71		3581.75	3155.1	3152.24	3404.95	3896.24	4383.05	2510.18	3721.53
7	2100.02	2218.6	3176.64	2842.27	3490.85	3905.39	2936.54	2091.96		3212.46	3702.39	3322.26	3417.98	3515.1	3670.05	3501.49	1673.18		3564.24	4016.79	3710.41	4045.12	4154.8	4041.67	4195.17	4231.95		3470.61	4211.05	2173.61	3109.52	3692.2	2878.24	2052.3	2803
8	2843.31	2123.67	2134.51	2503.27	2624.38	4170.52	2424.93	1349.26		2227.14	2613.5	2192.04	3053.73	3702.33	2589.14	2521.85	2632.85		2521.09	4015.21	4255.76	3124.8	3592.8	3368.53	3422.26	4199.98		2038.64	4121.88	3284.86	2155.89	2231.41	2806.77	3222.15	3993.27
9	2156.98	2315.73	3312.16	3357.78	3921.76	3350.67	3815.58	1556		3494.07	2521.71	3262.04	4359.33	2474.79	2722.52	2953.3	1814.09		4053.91	3531	3559.56	4081.4	4302.13	4175.73	3383.21	4088.64		2377.96	3539.93	2118.35	1965.62	4151.4	2595.89	1859.78	2644.07
10	1983.38	3010.27	2820.73	2228.84	3262.49	3397.88	3195.61	1621.46		3230.04	3116.78	2223.14	3909.02	3601.45	2823.17	3715.09	2479.25		3738.82	3990.74	4283.1	4362.07	4166.47	2989.8	3236	3586.81		2650.37	2968.05	3048.33	3273.7	3351.33	2938.25	3121.02	3290.67
11	1999.88	1753.13	2738.39	2584.8	3141.9	3265.02	3084.67	1853.79		3150.32	3444.96	3265.45	2811.34	2831.37	3306.1	2850.55	1826.98		2805.44	3639.3	3832.31	3598.6	3353.87	3582.07	3364.46	2532.78		2104.19	3976.88	2516.07	2986.69	2600.55	2863.64	2786.04	2411.27
12	1523.76	2720.75	2624.04	2562.64	2190.86	3034.02	2363.16	1461.04		3048.11	3046.96	2102.98	4169.8	2704.76	2473.55	3667.61	2626.22		3384.09	3713.5	3240.05	2531.8	3185.6	3922.13	2776.81	2994.83		2195.71	2387.29	1988.02	2008.11	4045.66	2378.22	1849.89	2008.2
13	1428.48	2831.4	2457.04	2557.18	2655.93	2973.19	2839.62	1138.86		2257.57	2351	2308.57	2861.86	2475.98	2468.02	3020.85	1809.55		2558.7	2164.46	3124.07	3317.2	2716.47	3561.8	2776.45	2923.02		1993.29	2702.43	2467.55	2056.77	2821.68	3089.29	1693.89	2811.4
14	2243.26	2046.6	2745.52	2010.26	2381.43	3076	2331.7	1582.25		3274.75	3007.39	2445.67	2720.05	2817.64	2947.36	2858.06	1881.46		2191.18	3107.5	4401.9	2988.07	3129	3352.27	3221.02	2626.57		1788.46	3502.4	2209.62	3140.05	3318.1	2262.04	2374.86	2294.47
15	1561.66	2282.62	2351.84	2475.71	2673.78	2919.12	2445.07	1313.07		2187.39	2600.68	2262.47	3862.47	2256.07	2047.9	2570.41	1675.21		2366.62	2175.71	3148.07	3554.93	2778.73	3289.44	4190.24	2909.9		2297.82	2728.46	2505.04	2129.16	2128.69	2297.31	2590.75	2749.27
16	1436.07	3076	2407.38	2037.93	2311.27	2900.49	2055.78	1548.56		2576.74	2616.11	2597.71	2900.98	2715.05	2861.15	2544.49	1583.95		2215.79	1979.43	3453.76	2228	2249.6	2688.27	3304.29	2349.93		2050.64	3288.9	2487.84	2179.42	3370.88	2727.91	1962.27	1973.27
17	2110.12	2166.07	2393.43	1643.02	2814.45	3018.19	2391.54	1338.14		2603.63	2091.56	2243.02	3054.95	2561.93	2018.48	3178.97	2243.09		2298.39	3277.63	3280.15	2768.27	2319.2	2741.53	2415.69	2832.79		1819.26	2052.9	2162.21	2912.59	2586.95	2447.02	1648.18	2790.47
18	1844.24	2118.27	1852.42	2543.05	2821.95	3243.64	2125.07	1384.89		1966.54	2659.52	2226	2806.8	2089.71	3048.67	2681.39	1375.71		2494.64	2231.56	2771.59	2610.75	2909.94	2577	2322.88	2287.69		2482.3	2858.95	2639.42	1964.4	2258.38	2376.57	2354.13	2015
19	1539.51	2636.4	2479.22	1553.06	2733.46	2946.54	2028.71	1298.93		2390.32	2338.07	2498.88	3132.95	3055.37	2492.78	2721.32	1616.35		2346.24	1870.39	3233.43	2217.93	2528.67	3079.73	2991.73	3144.93		2143.07	2479.78	1865.91	2175.2	3205.83	2341.05	1436.67	2899.2
20	1720.98	3205.93	1619.7	2255.22	2793.8	2425.56	2265.32	1435.93		2158.29	2858.82	2173.34	2740.71	2086.59	2140.49	2854.42	1529.46		2459	2244.61	2848.64	2386.93	2733.27	2395.53	2786.71	2194.22		1882.71	2747.22	2705.68	2715.95	2164.54	3577.36	1445.07	2216.4
21	1686.5	2674.27	2348.62	1692.61	2994.76	3071.41	2022.91	1172.93		2130.39	2590.07	2383.31	2851.41	2441	2493.88	2539.85	1627.45		2424.3	2588.54	2362.37	2808.56	2893.33	2786.8	2313.81	2780.49		2340.25	2133.02	2058.7	1837.13	3115.32	2548	2365.88	2976.19
22	1651.86	2805.47	2610.14	2810.95	2383.19	2750.12	2494.78	1602.59		2399.59	2465.71	2637.02	2651.98	2183.31	2694.24	2471.79	1465.76		2633.36	1837.39	3359.17	2598.53	2325.4	2160.2	3068.33	2424.83		2051.43	3127.55	2182.65	2827.53	2382.43	3036.09	1545.42	2353.8
23	1815.05	3217.87	2419.18	2223.05	3842.98	3164.95	2214.59	1187.86		2009.74	2337.22	2110.29	3237.27	2582.02	2393.34	2530.82	2304.55		2352.39	2198.15	2428.67	2875.47	2590.73	2750.13	2705.07	2613.52		2031.07	2072.83	3077.13	2159.21	3011.33	3592.53	1484.49	3720.87
24	1697.85	3312.33	3514.73	2385.91	3248.9	3759.41	3198.18	1630.5		2704.21	2818.67	2510.91	3303.18	2946.07	2737.1	2782.38	1531.82		3138.49	2669.3	2729.31	2734.6	2818.73	2273.4	3386.59	3815.12		2682.44	3268.37	1914.07	1791.89	3135.69	3392.3	2433.98	2623.6
25	1534.24	3826.13	1815.65	2796.11	3588.52	3648.5	3589.04	1788.64		2662.54	3285.39	3083.73	3026.86	2791.54	3562.91	3359.12	2054.75		3160.41	1850.29	2353.68	3038.8	2212.93	2604.4	2900.45	2562.71		2222.39	2674.2	2820.13	3237.87	3020.85	4027.27	1487.2	2932.8
26	2058.74	3174.25	3230.31	3317.87	4298.1	4333.48	3734.89	1893.82		3406.25	3454.29	3109.45	3146.11	3142.93	3099.24	3918.09	2264.18		4114.52	2232.54	3272.34	3139.87	2736.47	2324.53	4266.71	3780.95		2509.79	2557.81	2748.87	2630.61	3556.32	4678.64	2409.55	2904.53
27	2318.14	4196.27	3669.38	3321.82	4271.52	4561.64	3867.02	2121.61		3496.39	3772.21	3308.14	3672.16	3735.38	3898.21	4165.09	2363.5		4156.45	1850.75	2914.29	2876.13	2735.27	2862.33	3294.69	4027.07		3330.96	2836.76	3191.88	3086.98	4092.76	4699.45	1987.05	3397.73
28	2731.32	4353	3812.66	3544.43	4206.17	4617.32	4126.04	2179.59		3888.11	3867.04	3828.4	4298.64	3551.8	3838.1	4005.27	2676.47		4070.49	2532.89	2860.57	3990.93	2515.67	2410.67	4568.15	4221.9		3692.07	3580.44	3282.87	3622.33	3867.67	4754.07	3011.02	4130.73
29	2829.34	4261.56	3628.04	2853.04	3742.02	4378.29	3984.55	2065.89		3898.56	3908.32	3392.66	4601.87	4019.61	3928.2	3977.18	2983.36		3204	1827.75	3142.12	4008.27	3755.87	2406.69	4808.76	4646.02		3428.29	3960.9	3174.53	3939.71	4886.41	4597.76	2326.2	4118.67
30	2733.81	2652.13	2524.7	2569.55	3571.83	2861.93	3401.95	1632.57		3526.59	3802.7	2932.82	4604.55	3238.45	3860	3212.06	2505.11		3338.58	2869.3	3599.66	3605.47	2803.13	3426.87	4620.57	4517.9		2207.74	4123.71	2234.59	3832.38	4806.15	4232.88	3355.12	3949.27
31	2584.36	3768.87	3711.73	3467.91	3792.79	4320.43	2479.55	2051.71		2845.32	2741.26	3379.44	4212.73	3610.57	3486.31	2892.61	1910.95		4247.82	1999.63	4208.83	4087.07	3500	3115.53	4645.14	4546.88		2644.44	3046	3185.6	3264.24	4548.64	3091.29	3214.49	3316.87
32	1841.05	2217.4	3048.14	2683.42	3050.78	3732.32	3412.34	1396.79		3470.82	3242.36	2506.61	3454.26	3302.66	3080.07	3949.18	1811.11		4124.76	2961.68	4278.14	3996	4378.69	4111.19	4624.59	4235.81		3809.39	4167.63	2674.22	2742.4	4301.57	2838.05	1970.85	2831.53
33	1952.17	3587.8	2603.18	2711.24	3724.12	4072.12	2495.98	1995.89		2466.57	2677.46	2824.71	3744.29	2934	2706.15	2859.44	2347.64		3180.03	3133.36	4447.26	4399.27	4436.07	4181.2	4119.93	2838.05		3547.07	3172.34	2732.43	3242.05	2714.29	4067.55	2663.5	3513.67
34	1452.79	2805.6	2564.58	2889.52	3304.83	3563.64	2706.49	1540.22		3442.54	3219.86	2957.93	2469.98	3558.12	3274.71	3533.94	2239.2		3201.47	3608.29	4354.19	4248.53	4330.13	3949.47	3748.64	3821.95		2879.79	3255.05	3302.23	2559.56	3979.63	2890.2	3202.8	2278.47
35	1762.64	2093.67	2675.38	1591.82	2741.48	2880.91	2096.16	1787.93		2625.93	3118.36	2445	3191.64	2588.14	2570.21	3031.64	1665.8		3309.49	3690.07	3389.49	3474.81	2877.69	2990.47	2723.86	3018.79		3227.14	2494.55	2494.45	3042.78	2732.98	2994.82	2351.62	3290.56
36	1512.88	2687.8	2458.52	2387.09	3201.59	3681.41	2012.04	1254.07		3219.74	2672.82	2161.09	2794.82	3182.02	2830.32	2704.61	1615.27		2341.67	3427.59	4205.98	3120.6	3186.4	3674.33	3458.56	3279.5		3663.07	3723.5	2096.69	2128.07	3656.07	2569.07	1647.95	2218.53
37	1599.41	3187.87	2098.61	2098.14	2960.22	2778.37	2611.56	1658.75		2452.46	2912.67	2318.82	3672.52	2704.07	3152.2	2276.09	1458.64		2688.85	2534.3	3277.95	3784.87	2709.47	2850.47	2594.9	2859.83		2947.93	2511.17	2621.71	3158.55	2337.02	3018.34	2526.36	2981.67
38	1703.93	2151.4	2626.91	2023.14	2389.71	2774.12	1948.84	1145.86		2433.11	2813.32	2103.77	2847.07	2342.71	2190.57	3121.24	2222.29		3243.3	2712.25	3901.1	3053.6	3571.6	2916.87	3718.79	3100.2		3456.64	3217.32	2371.85	2028.15	3656.39	2438.62	1613.22	2088.47
39	1605.64	2933.53	2415.26	1863.11	3360.86	3106.29	2029.3	1729.75		2319.25	2069.14	2482.34	3597.71	3152.09	2971.48	2234.45	1246.71		2402.53	2214.5	3309.29	2916.2	2068.6	3303.33	3125.38	3241.59		3176.79	3158.36	2103.16	2723.16	2821.46	2400.76	2609.78	2949.33
40	1382.88	2093.81	2086.29	2088.33	2763.21	3267.14	2141.11	1469.61		2543.54	2959.25	1997	2727.2	2109.43	2064.93	2545.51	1798.02		2454.09	1637.04	3212	3525.8	2987.8	2438.67	2450.86	3022.19		3038.61	2671.5	2570.55	2414.96	2190.67	3019.91	1736.36	1990.07
41	1659.95	1936.07	2562.09	1492.68	2339.71	2636.78	1964.71	1511.07		2671.04	2798.93	2310.24	2971.45	2627.32	2324.05	2307.76	1546.25		2298.67	2898.46	3803.95	2225.6	1918	2086.73	3048.39	2403.68		3053.57	2819	2173.07	2594.78	3173.19	3061.78	1937.47	2712.47
42	1695.15	3013	1969.82	2016.55	3401.22	2909.68	2280.51	1478.93		2021.04	2126.82	2259.18	3329.58	2465.29	2931.88	3178.03	1410.6		2327.49	1491.82	2902.67	3419.47	3358.2	3123	2368.66	2412.05		3301.21	2425.37	2374.11	1975.27	2544.2	2740.07	1922.58	2043.8
43	1396.14	2162.75	2599.66	2233	2347.95	2466.36	2027.55	1325.61		2597.78	2930.41	2126.27	2849.7	2208	2018.24	2531.94	1730.07		2581.94	2491.15	2807.1	2497.8	2170.6	2073.5	2360.5	3639.33		3493.48	2697.55	2834.52	3066.27	2310.73	2532.95	1681.98	2705.53
44	1290.31	2715.87	2683.78	1824.16	3191.95	2406.88	2412.29	1645.18		2096.25	2140.07	2438.36	2651.62	2388.31	2720.09	2787.33	1472.6		2155.09	1588.82	2869	3050.93	2798.33	3138.2	3378.09	2606.52		3077.96	3222.17	2129.05	2159.29	2972.71	3453.77	2143.58	2032.33
45	1856.93	2245.87	2196.84	2558.4	2606.22	2701.49	2016.84	1486.75		2863.14	3237.75	2014.14	3702.86	2598.8	2026.61	3007.85	1323.47		2310.51	2499.5	2801.45	2318.73	2365.67	2346.73	2417.27	3146.88		2929.11	2264.73	2948.13	3034.75	3187.4	2700.47	1932.89	2725.27
46	1104.15	3148.13	3119.84	1580.45	3091.66	3388.61	2603.46	1536.71		2298.04	2074.18	2416.2	2634.13	2878	2848.78	2495.73	2056.93		2356.06	1598.61	2889.36	2622.31	2860.69	2080.94	2642.63	3339.68		3215.04	2976.59	2173.62	2694.57	2481.17	3303.18	2744.93	2082.53
47	1694.9	2958.67	2297.49	2239.07	3431.45	3190.59	2187.36	1837.81		2474.68	3184.57	2782	3724.36	2921.41	2632.76	2940.15	1533.71		2706.88	2319.07	3184.44	2391.87	2361.27	2042.87	3859.43	2383.46		3110.39	3155.4	2851.14	3582.76	3638.95	3114.11	2199.95	3555
48	1263.74	3283.2	3172.05	2892.58	3537	3296.05	2725.4	1598.26		2811.15	2742.25	2764.16	3416.02	3024.95	2691.76	2762.67	2191.89		2726.79	1780.61	2732.44	2520.93	2429.93	2860.67	2674.64	3500.12		3669.89	2286.83	2742.56	2528.16	2334.45	4303.11	1752.62	2522.67
49	1539.05	2824.47	3657.86	2988.74	4238.56	4099.78	2865.5	1678.25		2730.26	2896.56	3125.73	3551.74	3109.14	3209.44	3573.88	1847.87		3518.91	1542.11	2471.55	3036.94	3233.44	2226.07	3748.12	2945.55		3139.44	3740.31	2907.05	3602.2	4073.45	4259.22	2196.2	3579.25
50	1442.15	3712.07	3488.25	3222.96	4427.85	4360.54	3073.84	1931.11		3100.5	3178.15	3233.84	3536.07	3291.59	3449.71	3822.12	2419.32		4260.18	2626.74	2885.95	3048.87	2306.07	2470.53	3409.17	2785.41		3544.33	2812.98	2825.29	2690.55	3073.43	4747.34	2421.66	3063.07
51	2201.15	3525.47	2435.96	3594.36	4413.55	3563.81	3539.42	2070.07		3225.04	4014.93	3664.11	3626.91	3623.59	3347.31	3490.91	2217.53		4331.21	1804.14	2429.41	3149.33	3447.33	2146	3503.57	3904.24		4089	2342.49	3565.24	3710.96	3637.29	4006.25	1922.89	3686.33
52	2243.43	4295.4	3852.33	2774.55	4063.41	4319.57	3509.11	2230.64		3227.29	4164.11	3199.45	4605.64	3953.09	4035.71	4124.77	2520.49		4250.03	2017.57	2868.63	2868.93	2477.4	3136.07	4201.52	3914.17		4615.11	3535.48	3402.4	2700.86	4273.66	5023.27	2763.73	3153
53	2413.64	3902.93	3901.32	3519.05	2582.52	3805.33		2332.86		2965.32	4129.46	3665.74	4721.48	3573.98	3928.83	4035.97	2605.96		4170.03	2947.11	3018.52	3510.8	3420.27	2627.47	4819.38	4542.26		4012.46	3937.21	2683.61	3737.09	4384.71	1751.61	2432.18	4236.6
54	2045.81	2457.07	3769.98	2415.14	3918.27	3599.54	2999.47	1987.48		3944.57	3800.79	2748.71	4644.87	3025.24	3760.98	2976.76	2060.45		4101.61	2384.14	3402.38	3333.6	3195.27	3166.8	4701.17	4640.78		3690.46	4050.88	3049.73	3700.07	4493.86	3350.93	3359.56	4096.27
55	1575.32	2248.2	3263.04	3372.55	3317.39	4562.93	3213.69	1671.74		3286.82	2725.46	3236.18	3553.69	3836.63	2925.37	3344.64	2579.09		3857.21	1798.96	3995.91	4253.33	3419.53	4026.6	4536.98	4395.32		4680.04	3989.61	2065.87	2950.38	4393.07	3281.13	3310.25	3669.13
56	1609.48	3317.8	2424.95	2986.66	3568	3902.93	2709.55	2025		2769.07	3623.56	2500.38	4071.89	3031.67	3514.07	3627.26	2385.66		2471.85	3163.22	4488.29	4344.53	4256.53	4114.67	3612.81	4027.81		4534	3803.74	2872.54	3063.86	3823.34	4194.21	3112.32	2509.93
57	1398.9	2350.75	3133.53	1878.04	3106.95	3333.69	3028.8	1639.96		3567.46	2759.44	3047.09	4034.25	3231.76	2721.45	2926.82	1796.73		3074.59	3070.56	4561.81	4201.47	4443.93	4064.56	3024.69	3292.09		3939.85	3060.48	2213.71	3336.15	2446.36	4182.3	1857.36	3597.2
58	1357.83	2665.4	2611.58	3225.89	2709.73	3055.32	2188.29	1625.11		2710.68	2671.61	2490.38	3225.76	2735.05	2925.85	3456.64	2229.11		2444.39	3264.14	4572.55	3861	4288.53	3744.4	3941.76	3166.33		3687.79	3172.93	2019.82	2869.64	3883.29	3328.45	3005.64	3044.4
59	1106.76	2772.33	2476.02	2206.76	2955.24	2922.34	2195.14	1605.61		2194.89	2628.43	2499.27	3214.86	2789.34	2542.61	2737.64	1766.23		2895.76	3296.14	3872.24	2561.73	2753.4	2384.33	2812.29	3050.61		3301.36	2228.1	2595.71	2964.04	2231.27	2601.56	2149.5	2202.93
60	1662.98	2650.6	1975.11	2286.11	2778.81	2885.95	2710.05	1747.19		2877.75	2733.57	2141.11	2954.12	2775.88	2341.31	2346.15	1610.55		2057	3107.18	3798.9	4114.93	3046.81	3540.44	2659.05	3461.59		3527.32	3062.38	1848.66	2623.78	2278.32	3286.36	1749.95	3286

## Sheet: RER
RER
Hour	Male WT	Male WT	Male WT	Male WT	Male WT	Male WT	Male WT	Male WT		Male KO	Male KO	Male KO	Male KO	Male KO	Male KO	Male KO	Male KO		Female WT	Female WT	Female WT	Female WT	Female WT	Female WT	Female WT	Female WT		Female KO	Female KO	Female KO	Female KO	Female KO	Female KO	Female KO	Female KO
1	0.846381	0.869312	0.881143	0.916455	0.885762	0.914071	0.990018	0.842464		0.745071	0.811357	0.939709	0.836964	0.85081	0.836476	0.913618	0.574196		0.885676	0.813821	0.774643	0.9282	0.8884	0.7845	0.944952	0.872619		0.825714	0.788333	0.847411	0.83625	0.845952	0.959875	0.528446	0.857267
2	0.897049	0.881333	0.859436	0.902179	0.91278	0.916756	1.00015	0.874667		0.798429	0.879536	0.944909	0.854018	0.841146	0.870707	0.925758	0.6008		0.935636	0.802286	0.765333	0.9178	0.9178	0.759933	0.945439	0.899585		0.829393	0.805268	0.805327	0.800855	0.855952	0.981055	0.561564	0.8744
3	0.90739	0.8904	0.839382	0.886364	0.917659	0.926	0.9998	0.901889		0.835259	0.915214	0.942982	0.875218	0.830244	0.918902	0.940758	0.617418		0.953515	0.809143	0.792405	0.8938	0.945533	0.8038	0.958878	0.906293		0.826357	0.848244	0.824182	0.843855	0.866098	0.989091	0.582909	0.8638
4	0.885881	0.909933	0.848089	0.909345	0.925	0.932048	1.009	0.909214		0.853926	0.915889	0.918436	0.880857	0.891476	0.91931	0.954485	0.626607		0.951	0.765333	0.798341	0.934563	0.933125	0.787333	0.943214	0.909452		0.806556	0.876833	0.844196	0.86025	0.86522	0.995911	0.615482	0.898333
5	0.88631	0.9094	0.849618	0.92775	0.917976	0.942214	1.0154	0.907286		0.866821	0.911148	0.8804	0.882839	0.912024	0.93719	0.951706	0.616418		0.956636	0.788333	0.83078	0.928933	0.898333	0.845067	0.954405	0.915405		0.798185	0.927286	0.811491	0.825145	0.861881	0.990286	0.624527	0.936133
6	0.872756	0.906267	0.844182	0.934218	0.890732	0.945268	1.00205	0.902679		0.881857	0.919571	0.888268	0.904582	0.940805	0.928439	0.951909	0.6464		0.948559	0.794429	0.882357	0.913867	0.862933	0.874267	0.94978	0.913643		0.823571	0.953244	0.868673	0.846891	0.858476	0.965145	0.612018	0.935867
7	0.881488	0.841133	0.896339	0.9328	0.928439	0.951512	1.02871	0.910786		0.89075	0.931179	0.886673	0.910073	0.948366	0.911756	0.937242	0.590714		0.935848	0.827	0.881738	0.924563	0.8556	0.906067	0.95861	0.931488		0.7935	0.947024	0.848768	0.849393	0.908171	0.924818	0.580393	0.92825
8	0.853786	0.794133	0.906273	0.908339	0.889476	0.940643	1.0022	0.884037		0.871571	0.917	0.890055	0.884089	0.933643	0.889929	0.926697	0.621945		0.844303	0.825429	0.883366	0.920067	0.852067	0.930733	0.939429	0.932951		0.755179	0.942214	0.895393	0.794673	0.903512	0.882161	0.639327	0.943867
9	0.840167	0.777333	0.922309	0.941873	0.863881	0.933167	0.987236	0.862667		0.880111	0.942607	0.908196	0.895309	0.938762	0.860762	0.886273	0.597491		0.930333	0.837214	0.900341	0.946	0.894467	0.930133	0.918405	0.93419		0.748179	0.934405	0.887727	0.799218	0.90869	0.874891	0.562255	0.9184
10	0.830143	0.815067	0.920929	0.938709	0.908463	0.936659	0.996214	0.874179		0.852815	0.925407	0.896	0.912727	0.938452	0.860146	0.928529	0.610161		0.930152	0.826407	0.922167	0.925267	0.883667	0.936533	0.912049	0.907762		0.74163	0.936524	0.908382	0.848643	0.913048	0.836745	0.623786	0.902267
11	0.834756	0.789933	0.929089	0.920357	0.83822	0.940537	1.0034	0.866821		0.877786	0.934148	0.904109	0.879929	0.908951	0.852171	0.914303	0.596036		0.855529	0.814111	0.89519	0.924467	0.885533	0.932133	0.934927	0.850439		0.76437	0.936854	0.875571	0.851255	0.936619	0.868786	0.607473	0.863133
12	0.789707	0.808063	0.920018	0.92425	0.789786	0.895357	0.985382	0.846286		0.866857	0.906214	0.8575	0.893655	0.905561	0.849595	0.948121	0.630745		0.869152	0.800107	0.90722	0.907067	0.8626	0.930067	0.905167	0.819268		0.728679	0.847829	0.805127	0.772382	0.911293	0.800291	0.581327	0.818467
13	0.769548	0.872333	0.914055	0.923327	0.779381	0.88819	0.974536	0.792821		0.823	0.874143	0.862893	0.848673	0.894429	0.828071	0.925939	0.578089		0.825455	0.798036	0.866463	0.924667	0.852867	0.941733	0.912024	0.842286		0.717107	0.802452	0.857145	0.759893	0.867756	0.872382	0.535929	0.8264
14	0.772452	0.8646	0.879571	0.906727	0.788881	0.905	0.928911	0.787143		0.85775	0.885321	0.863218	0.807125	0.894357	0.847286	0.87597	0.584821		0.776818	0.796821	0.930429	0.917467	0.892933	0.9136	0.874905	0.802071		0.708964	0.854595	0.809804	0.822518	0.862	0.797911	0.566607	0.850467
15	0.796976	0.827	0.888727	0.901607	0.781024	0.87361	0.898964	0.811111		0.804643	0.861429	0.846745	0.840455	0.880366	0.796878	0.877618	0.592365		0.750265	0.76975	0.943357	0.917133	0.8708	0.91475	0.921463	0.832537		0.73225	0.844195	0.881018	0.764836	0.830476	0.791255	0.582392	0.872467
16	0.767756	0.835133	0.902909	0.877964	0.773561	0.884317	0.814127	0.816111		0.780407	0.84775	0.884036	0.841145	0.88961	0.82939	0.862212	0.548582		0.759909	0.748643	0.90131	0.835333	0.8098	0.844467	0.880732	0.798		0.70925	0.851317	0.841564	0.7496	0.84222	0.794109	0.547782	0.802
17	0.785857	0.8462	0.856429	0.853636	0.81631	0.858976	0.839821	0.812929		0.792778	0.810111	0.823109	0.81875	0.861548	0.807238	0.906545	0.566393		0.752273	0.799407	0.921439	0.848133	0.852067	0.874133	0.810857	0.816524		0.723963	0.774333	0.827232	0.809357	0.84061	0.800464	0.508036	0.857733
18	0.78669	0.8366	0.825709	0.846607	0.801786	0.8625	0.815055	0.828464		0.741607	0.809185	0.885818	0.819071	0.81031	0.833476	0.866182	0.508709		0.785788	0.774667	0.861854	0.841625	0.849438	0.836867	0.80331	0.786833		0.747074	0.783595	0.873345	0.736527	0.841048	0.7945	0.5392	0.8218
19	0.796537	0.833333	0.826582	0.810236	0.847585	0.846512	0.800291	0.789214		0.748786	0.792071	0.881768	0.805636	0.848951	0.842951	0.900353	0.498473		0.769424	0.764464	0.894762	0.792533	0.836733	0.881067	0.811927	0.831048		0.742893	0.800854	0.794291	0.747782	0.847429	0.800655	0.460727	0.8604
20	0.795756	0.897867	0.817089	0.820418	0.837463	0.822756	0.804714	0.833786		0.729071	0.833286	0.863636	0.846927	0.807634	0.823659	0.899424	0.538214		0.784647	0.760964	0.824048	0.806267	0.8288	0.8394	0.852854	0.788585		0.7385	0.805976	0.841018	0.781268	0.778878	0.896636	0.467411	0.822267
21	0.790548	0.8844	0.807964	0.825554	0.823024	0.868095	0.803091	0.783519		0.716393	0.817071	0.869491	0.809	0.800429	0.829429	0.855848	0.525893		0.793	0.784107	0.822634	0.812188	0.8498	0.8334	0.823143	0.802756		0.757286	0.802905	0.856107	0.723564	0.861756	0.875482	0.540929	0.922625
22	0.818857	0.911	0.885218	0.869018	0.84719	0.850548	0.836564	0.855481		0.760333	0.882643	0.869804	0.789	0.845833	0.846071	0.85003	0.530818		0.838152	0.754536	0.83	0.856867	0.855133	0.783667	0.870286	0.812929		0.74225	0.839595	0.839709	0.785327	0.881452	0.909527	0.497364	0.884333
23	0.780952	0.925133	0.845768	0.881782	0.888146	0.889537	0.8625	0.826214		0.748407	0.849	0.9056	0.858691	0.855619	0.810415	0.81803	0.584855		0.824879	0.761593	0.814476	0.872733	0.875667	0.8396	0.849732	0.835119		0.749926	0.780762	0.880073	0.770339	0.852	0.927418	0.493	0.907133
24	0.82578	0.9046	0.902036	0.897268	0.89378	0.91622	0.955273	0.869714		0.776179	0.878407	0.891909	0.840518	0.875	0.837659	0.906412	0.544464		0.846424	0.775222	0.821881	0.877133	0.8554	0.8444	0.883317	0.854122		0.769926	0.818463	0.786268	0.724309	0.860881	0.963804	0.531518	0.896267
25	0.78422	0.901467	0.854909	0.903375	0.888024	0.918714	0.981255	0.877393		0.79675	0.878464	0.898857	0.854291	0.894049	0.862714	0.889303	0.5788		0.854353	0.743571	0.782463	0.899333	0.818933	0.862333	0.841333	0.868512		0.754571	0.862	0.817818	0.832927	0.865829	0.969364	0.494018	0.854133
26	0.818048	0.878562	0.852364	0.925036	0.898286	0.901357	0.991821	0.893357		0.8485	0.897714	0.934446	0.862909	0.927167	0.877095	0.902121	0.591218		0.926394	0.76425	0.806	0.928267	0.867067	0.8514	0.930429	0.871095		0.760286	0.818238	0.822564	0.850804	0.889122	0.976109	0.556018	0.858533
27	0.849167	0.900467	0.917036	0.927455	0.8965	0.909929	0.998411	0.904679		0.866036	0.883679	0.923327	0.866839	0.930357	0.871167	0.936485	0.637679		0.910424	0.743	0.852762	0.922467	0.862533	0.860533	0.91131	0.878286		0.766571	0.84381	0.804518	0.862393	0.917452	0.994286	0.538054	0.913067
28	0.846805	0.9118	0.921873	0.916179	0.910829	0.910683	0.990345	0.922852		0.885	0.897714	0.930091	0.899455	0.927732	0.889854	0.940303	0.639636		0.930818	0.787643	0.811762	0.920467	0.856	0.809867	0.93961	0.89961		0.768107	0.867268	0.806691	0.892436	0.942262	0.990836	0.609291	0.906133
29	0.855951	0.913563	0.882055	0.925491	0.937	0.911854	0.982018	0.915519		0.891481	0.899929	0.922214	0.905764	0.943293	0.906073	0.958618	0.659618		0.942353	0.766714	0.849405	0.910133	0.897467	0.807375	0.945585	0.900195		0.781	0.901073	0.875982	0.899618	0.928976	0.9946	0.607255	0.926533
30	0.855714	0.898333	0.879429	0.882018	0.938405	0.896857	0.97575	0.89125		0.884519	0.895296	0.904527	0.904304	0.939167	0.89931	0.958727	0.617268		0.902273	0.769519	0.899268	0.907533	0.8938	0.852467	0.935	0.919619		0.782111	0.920548	0.851089	0.909482	0.92222	0.9745	0.624071	0.928067
31	0.851286	0.914	0.887673	0.92375	0.936024	0.907405	0.935	0.890857		0.834964	0.878889	0.924564	0.896875	0.954095	0.885619	0.934061	0.605255		0.932273	0.770741	0.935146	0.908933	0.874667	0.8544	0.954643	0.936214		0.763148	0.935548	0.886036	0.897636	0.919095	0.924321	0.620509	0.9306
32	0.830317	0.8856	0.915164	0.924291	0.922537	0.905341	0.947345	0.875714		0.881714	0.919464	0.854982	0.874873	0.93422	0.834854	0.945545	0.600345		0.936545	0.759143	0.946571	0.880688	0.879688	0.887563	0.944171	0.933286		0.8455	0.942927	0.883909	0.905055	0.941976	0.905073	0.571909	0.9334
33	0.826683	0.895133	0.929268	0.892836	0.925049	0.887	0.903268	0.888		0.844964	0.913929	0.857109	0.865691	0.933732	0.834049	0.938412	0.602214		0.917242	0.79975	0.951095	0.9026	0.8548	0.917133	0.944463	0.889634		0.870964	0.932878	0.896018	0.902589	0.932463	0.929655	0.604036	0.946533
34	0.817167	0.900333	0.924782	0.894268	0.946238	0.88931	0.871382	0.885148		0.875321	0.941143	0.841418	0.778107	0.93	0.86169	0.930333	0.585125		0.9035	0.803179	0.942098	0.9168	0.8952	0.932733	0.92081	0.89261		0.878179	0.925024	0.908446	0.879164	0.929683	0.892821	0.624179	0.8822
35	0.805071	0.8512	0.895364	0.832636	0.885881	0.889452	0.802491	0.88137		0.85837	0.920107	0.801482	0.830891	0.904762	0.821881	0.89803	0.553491		0.921455	0.7915	0.937317	0.917875	0.882938	0.932333	0.870714	0.90081		0.886464	0.897048	0.892836	0.880091	0.88031	0.872509	0.586127	0.905875
36	0.797429	0.824533	0.893446	0.811673	0.872366	0.887585	0.775214	0.819		0.847741	0.920889	0.802564	0.804709	0.913881	0.822049	0.825424	0.531727		0.865333	0.79863	0.929643	0.901	0.909467	0.941067	0.899049	0.872952		0.903444	0.906667	0.821036	0.833357	0.901619	0.845673	0.550364	0.815867
37	0.780024	0.845333	0.904732	0.834732	0.831488	0.862317	0.809764	0.845857		0.8045	0.902111	0.812509	0.867643	0.879829	0.845585	0.830364	0.495589		0.853879	0.815815	0.924714	0.907333	0.911667	0.926667	0.856878	0.836902		0.885407	0.884561	0.863911	0.864491	0.869857	0.895375	0.571429	0.876667
38	0.802488	0.7876	0.905364	0.809821	0.824333	0.858524	0.820545	0.79275		0.788	0.885393	0.805571	0.867818	0.906415	0.840452	0.837559	0.551055		0.864242	0.798357	0.933	0.885	0.9024	0.891733	0.867595	0.828659		0.901321	0.913146	0.840509	0.815764	0.883561	0.825909	0.517964	0.788
39	0.775643	0.8388	0.866709	0.828436	0.864452	0.844429	0.783232	0.849643		0.761714	0.806214	0.845429	0.876	0.880238	0.857167	0.783758	0.480509		0.766706	0.804643	0.898829	0.891467	0.8402	0.907133	0.839214	0.874		0.898571	0.886262	0.847436	0.834786	0.867244	0.787455	0.558018	0.866733
40	0.80319	0.773687	0.852214	0.798636	0.805167	0.859905	0.803125	0.8055		0.807643	0.8525	0.820964	0.833429	0.800571	0.807548	0.819606	0.505786		0.791152	0.78425	0.938	0.884333	0.842267	0.9002	0.78769	0.82619		0.902464	0.862048	0.845714	0.810321	0.823667	0.799804	0.513321	0.7992
41	0.808195	0.777867	0.841345	0.811446	0.846805	0.817927	0.788691	0.832185		0.817357	0.857107	0.832582	0.872891	0.814244	0.826171	0.776818	0.511145		0.757394	0.769214	0.919881	0.8012	0.822333	0.801867	0.802122	0.80822		0.911214	0.821902	0.852327	0.840655	0.844381	0.912327	0.509182	0.8412
42	0.795634	0.8208	0.849091	0.808673	0.854073	0.836561	0.796964	0.81837		0.785074	0.818143	0.817089	0.871218	0.846268	0.841805	0.86897	0.483618		0.754364	0.7585	0.883762	0.862733	0.8644	0.8464	0.784439	0.782488		0.913179	0.838415	0.846527	0.769982	0.796537	0.865018	0.531382	0.7616
43	0.816786	0.824562	0.909321	0.821636	0.852262	0.781833	0.849518	0.864714		0.807741	0.844889	0.865655	0.894857	0.815048	0.842262	0.837882	0.509554		0.811206	0.753259	0.872561	0.790467	0.8776	0.772688	0.771095	0.834071		0.920037	0.795667	0.898946	0.866107	0.826366	0.792429	0.499518	0.838267
44	0.778143	0.837867	0.912491	0.839196	0.865738	0.839738	0.854509	0.888607		0.78075	0.823926	0.852218	0.846893	0.812238	0.862905	0.904303	0.482509		0.787606	0.770556	0.871878	0.852333	0.897133	0.847667	0.837952	0.869976		0.920259	0.890119	0.866055	0.828636	0.827571	0.894571	0.544836	0.780867
45	0.799195	0.851133	0.925382	0.864291	0.881439	0.84761	0.869782	0.851821		0.836536	0.874643	0.871429	0.868909	0.867293	0.843829	0.906636	0.504491		0.759485	0.758357	0.81519	0.791667	0.827	0.807667	0.826366	0.834976		0.921821	0.851634	0.9094	0.887636	0.881548	0.838182	0.525055	0.817267
46	0.79978	0.887933	0.909893	0.861127	0.854659	0.860341	0.870679	0.909893		0.791857	0.808179	0.854364	0.851418	0.859122	0.883878	0.915515	0.551946		0.789848	0.761714	0.845952	0.812	0.843688	0.788938	0.830902	0.832293		0.933214	0.842854	0.873304	0.872	0.904537	0.903182	0.585054	0.786067
47	0.790405	0.900733	0.910109	0.835625	0.908095	0.849571	0.850309	0.919667		0.8275	0.862607	0.879255	0.874714	0.894143	0.860048	0.893441	0.545375		0.811485	0.782893	0.84522	0.769267	0.8204	0.762933	0.88681	0.788439		0.932286	0.915048	0.876964	0.921345	0.901415	0.836125	0.555107	0.888267
48	0.782429	0.9064	0.873473	0.878782	0.893738	0.866095	0.927182	0.906074		0.807037	0.873821	0.918357	0.910655	0.8935	0.896619	0.898303	0.564309		0.839382	0.781714	0.815756	0.802133	0.867067	0.811267	0.871595	0.812881		0.9335	0.847262	0.895327	0.907582	0.837786	0.956945	0.503873	0.9252
49	0.78531	0.899333	0.887018	0.938509	0.905439	0.902439	0.936232	0.896143		0.833815	0.908407	0.936545	0.9138	0.906381	0.892073	0.898455	0.556909		0.900061	0.760407	0.802333	0.798375	0.893375	0.7956	0.888024	0.823071		0.920926	0.882476	0.900418	0.932054	0.863143	0.954109	0.540218	0.909313
50	0.835683	0.9006	0.912411	0.94325	0.909146	0.901756	0.982727	0.918857		0.854286	0.915667	0.940709	0.898304	0.935146	0.907951	0.904545	0.597036		0.932424	0.781667	0.807143	0.8338	0.898133	0.7942	0.911976	0.79539		0.941407	0.877927	0.90175	0.903273	0.864	0.982929	0.560732	0.920267
51	0.815537	0.912333	0.879309	0.932554	0.924143	0.897333	0.977309	0.938714		0.878643	0.922143	0.944054	0.915491	0.933146	0.92069	0.93403	0.614764		0.935303	0.773571	0.784829	0.830933	0.9226	0.746933	0.879071	0.869805		0.944893	0.802927	0.889273	0.916764	0.823902	0.9916	0.549036	0.905267
52	0.843238	0.905133	0.880291	0.950982	0.932905	0.903976	1.00107	0.926		0.89175	0.9075	0.937196	0.908236	0.936952	0.92681	0.941265	0.621236		0.9315	0.765643	0.816463	0.872467	0.905	0.850067	0.952976	0.90481		0.935286	0.869452	0.841764	0.865089	0.852561	0.995727	0.601491	0.874437
53	0.833738	0.8712	0.900768	0.951891	0.899357	0.917881	0.574786	0.923536		0.89975	0.899786	0.939873	0.876357	0.945976	0.921952	0.939848	0.631357		0.937	0.802714	0.821167	0.8892	0.9392	0.8618	0.924786	0.920286		0.931536	0.918571	0.811964	0.872161	0.870571	2.46948	0.581929	0.933867
54	0.843098	0.8042	0.863473	0.951321	0.88422	0.945415	1.9012	0.921667		0.908179	0.922071	0.934782	0.900455	0.935805	0.917	0.927455	0.617509		0.944909	0.782036	0.861357	0.8784	0.889333	0.9054	0.939854	0.92622		0.946893	0.932829	0.834855	0.889255	0.878476	2.24725	0.617018	0.913333
55	0.834756	0.7872	0.879	0.932236	0.930049	0.930366	0.975564	0.898519		0.896852	0.879071	0.942732	0.915455	0.934976	0.883561	0.924788	0.6316		0.921061	0.76525	0.901952	0.8888	0.899067	0.901933	0.964463	0.93061		0.941179	0.94139	0.809036	0.890782	0.909341	0.915218	0.622218	0.916867
56	0.8225	0.819533	0.818839	0.938418	0.930952	0.916143	0.964125	0.905286		0.881074	0.870741	0.907218	0.90375	0.923952	0.886357	0.931765	0.596054		0.803758	0.787852	0.924268	0.8984	0.915067	0.909533	0.938048	0.91719		0.935593	0.941619	0.831643	0.889214	0.904732	0.938714	0.616321	0.8994
57	0.8215	0.801563	0.889709	0.957196	0.883881	0.909929	0.970873	0.8815		0.887571	0.880852	0.8942	0.904643	0.923381	0.873952	0.944471	0.592618		0.821147	0.793	0.955244	0.895867	0.908067	0.913188	0.886595	0.891905		0.938481	0.931619	0.807255	0.903055	0.85219	0.926125	0.532564	0.907
58	0.79861	0.845333	0.875	0.939218	0.860878	0.897585	0.895636	0.886429		0.852536	0.836214	0.894357	0.8808	0.912878	0.873341	0.934182	0.586782		0.788576	0.781393	0.961619	0.896733	0.905267	0.928	0.910317	0.885833		0.939964	0.922634	0.819855	0.909382	0.864071	0.817927	0.601055	0.899467
59	0.801122	0.825733	0.867696	0.922418	0.854805	0.875171	0.858857	0.877821		0.810429	0.843679	0.870564	0.836091	0.900659	0.868146	0.886212	0.543607		0.841545	0.764821	0.940881	0.879533	0.873333	0.903067	0.882756	0.848854		0.931143	0.869756	0.81775	0.910321	0.811415	0.779527	0.530768	0.850867
60	0.782048	0.872533	0.861673	0.893714	0.874452	0.856143	0.892327	0.886778		0.813964	0.837857	0.836018	0.827929	0.891024	0.849786	0.847788	0.543		0.784818	0.788107	0.96722	0.908667	0.852438	0.894688	0.826857	0.850829		0.92775	0.874952	0.781875	0.861273	0.792122	0.832161	0.481982	0.908733

## Sheet: Energy Expenditure
Energy Expenditure
Hour	Male WT	Male WT	Male WT	Male WT	Male WT	Male WT	Male WT	Male WT		Male KO	Male KO	Male KO	Male KO	Male KO	Male KO	Male KO	Male KO		Female WT	Female WT	Female WT	Female WT	Female WT	Female WT	Female WT	Female WT		Female KO	Female KO	Female KO	Female KO	Female KO	Female KO	Female KO	Female KO
1	0.345238	0.45625	0.5	0.392727	0.6	0.519048	0.469643	0.3		0.482143	0.5	0.372727	0.464286	0.459524	0.528571	0.523529	0.441071		0.435294	0.432143	0.321429	0.366667	0.333333	0.325	0.428571	0.414286		0.453571	0.340476	0.416071	0.376786	0.392857	0.5	0.330357	0.4
2	0.378049	0.566667	0.309091	0.4	0.54878	0.539024	0.463636	0.3		0.492857	0.496429	0.421818	0.450909	0.480488	0.543902	0.512121	0.429091		0.472727	0.314286	0.330952	0.353333	0.326667	0.3	0.460976	0.497561		0.457143	0.385366	0.4	0.367273	0.419048	0.5	0.332727	0.446667
3	0.392683	0.406667	0.472727	0.476364	0.536585	0.6	0.5	0.277778		0.52963	0.492857	0.458929	0.583636	0.385366	0.52439	0.442424	0.532727		0.487879	0.35	0.309524	0.346667	0.346667	0.313333	0.439024	0.517073		0.5	0.387805	0.398182	0.436364	0.490244	0.481818	0.383636	0.446667
4	0.47381	0.6	0.5	0.5	0.6	0.516667	0.5	0.296429		0.518519	0.511111	0.570909	0.576786	0.5	0.578571	0.478788	0.598214		0.339394	0.3	0.336585	0.375	0.48125	0.42	0.547619	0.490476		0.433333	0.471429	0.369643	0.498214	0.446341	0.5	0.430357	0.42
5	0.5	0.593333	0.5	0.369643	0.435714	0.552381	0.5	0.242857		0.45	0.551852	0.6	0.616071	0.430952	0.547619	0.314706	0.492727		0.484848	0.444444	0.409756	0.44	0.5	0.366667	0.52381	0.5		0.5	0.414286	0.258182	0.381818	0.5	0.5	0.498182	0.413333
6	0.387805	0.526667	0.505455	0.478182	0.570732	0.456098	0.36	0.246429		0.496429	0.396429	0.441071	0.6	0.404878	0.6	0.49697	0.567273		0.485294	0.360714	0.497619	0.5	0.513333	0.446667	0.5	0.5		0.471429	0.373171	0.38	0.454545	0.5	0.487273	0.38	0.406667
7	0.307317	0.34	0.432143	0.394545	0.495122	0.539024	0.351786	0.3		0.464286	0.5	0.485455	0.472727	0.465854	0.536585	0.463636	0.364286		0.39697	0.507143	0.440476	0.4875	0.5	0.5	0.490244	0.487805		0.467857	0.5	0.253571	0.396429	0.436585	0.316364	0.335714	0.325
8	0.442857	0.34	0.316364	0.348214	0.397619	0.580952	0.303636	0.211111		0.303571	0.353571	0.321818	0.446429	0.495238	0.404762	0.312121	0.576364		0.318182	0.5	0.5	0.373333	0.433333	0.373333	0.392857	0.5		0.3	0.5	0.396429	0.316364	0.290244	0.325	0.472727	0.4
9	0.335714	0.366667	0.445455	0.472727	0.592857	0.461905	0.489091	0.233333		0.507407	0.335714	0.473214	0.601818	0.333333	0.430952	0.4	0.396364		0.472727	0.439286	0.402439	0.486667	0.506667	0.493333	0.404762	0.5		0.339286	0.438095	0.247273	0.3	0.485714	0.3	0.314545	0.306667
10	0.311905	0.46	0.389286	0.294545	0.460976	0.473171	0.403571	0.25		0.481481	0.425926	0.32	0.549091	0.483333	0.439024	0.5	0.546429		0.4	0.496296	0.495238	0.5	0.5	0.326667	0.370732	0.42381		0.377778	0.357143	0.376364	0.4125	0.395238	0.363636	0.475	0.36
11	0.312195	0.3	0.391071	0.353571	0.468293	0.468293	0.370909	0.278571		0.460714	0.474074	0.478182	0.417857	0.395122	0.509756	0.393939	0.421818		0.335294	0.474074	0.454762	0.44	0.406667	0.406667	0.385366	0.312195		0.311111	0.5	0.305357	0.372727	0.302381	0.342857	0.403636	0.266667
12	0.234146	0.41875	0.36	0.35	0.330952	0.440476	0.3	0.239286		0.435714	0.421429	0.310714	0.6	0.37561	0.383333	0.490909	0.56		0.387879	0.482143	0.382927	0.3	0.4	0.44	0.314286	0.4		0.310714	0.317073	0.258182	0.3	0.487805	0.316364	0.310909	0.226667
13	0.202381	0.406667	0.349091	0.341818	0.407143	0.421429	0.357143	0.2		0.328571	0.339286	0.355357	0.427273	0.361905	0.385714	0.415152	0.408929		0.321212	0.310714	0.382927	0.373333	0.353333	0.393333	0.316667	0.357143		0.278571	0.378571	0.309091	0.308929	0.358537	0.367273	0.3	0.34
14	0.369048	0.32	0.398214	0.272727	0.371429	0.447619	0.3	0.260714		0.489286	0.421429	0.370909	0.423214	0.411905	0.452381	0.39697	0.419643		0.3	0.417857	0.5	0.353333	0.373333	0.373333	0.392857	0.342857		0.267857	0.469048	0.289286	0.407143	0.42619	0.3	0.383929	0.266667
15	0.236585	0.35	0.336364	0.330357	0.414634	0.42439	0.330909	0.207407		0.317857	0.375	0.336364	0.587273	0.317073	0.326829	0.344118	0.375		0.332353	0.310714	0.352381	0.42	0.34	0.375	0.5	0.368293		0.342857	0.363415	0.323636	0.309091	0.3	0.3	0.4	0.313333
16	0.217073	0.46	0.323636	0.290909	0.356098	0.439024	0.3	0.255556		0.396296	0.396429	0.376786	0.427273	0.387805	0.439024	0.354545	0.369091		0.3	0.275	0.407143	0.3	0.313333	0.306667	0.4	0.314634		0.325	0.434146	0.334545	0.321818	0.443902	0.352727	0.325455	0.246667
17	0.35	0.32	0.35	0.225455	0.416667	0.435714	0.342857	0.221429		0.4	0.303704	0.341818	0.476786	0.352381	0.307143	0.439394	0.521429		0.321212	0.42963	0.378049	0.346667	0.3	0.333333	0.307143	0.366667		0.292593	0.3	0.296429	0.385714	0.326829	0.3	0.3	0.346667
18	0.302381	0.313333	0.285455	0.373214	0.445238	0.488095	0.3	0.232143		0.307143	0.407407	0.316364	0.430357	0.311905	0.469048	0.357576	0.332727		0.324242	0.322222	0.334146	0.3375	0.36875	0.32	0.3	0.314286		0.351852	0.407143	0.334545	0.3	0.304762	0.301786	0.392727	0.233333
19	0.236585	0.386667	0.36	0.201818	0.412195	0.44878	0.3	0.225		0.392857	0.357143	0.360714	0.494545	0.465854	0.385366	0.355882	0.410909		0.324242	0.278571	0.364286	0.313333	0.333333	0.353333	0.404878	0.392857		0.321429	0.341463	0.241818	0.327273	0.414286	0.303636	0.292727	0.353333
20	0.27561	0.446667	0.2125	0.336364	0.409756	0.385366	0.339286	0.235714		0.35	0.421429	0.327273	0.412727	0.309756	0.319512	0.384848	0.369643		0.326471	0.328571	0.345238	0.32	0.346667	0.3	0.336585	0.3		0.3	0.380488	0.357143	0.367857	0.314634	0.396364	0.298214	0.246667
21	0.259524	0.386667	0.338182	0.269643	0.45	0.457143	0.3	0.207407		0.339286	0.392857	0.356364	0.435714	0.390476	0.390476	0.351515	0.383929		0.324242	0.357143	0.3	0.35	0.366667	0.353333	0.3	0.370732		0.339286	0.3	0.282143	0.3	0.378049	0.3	0.389286	0.34375
22	0.257143	0.386667	0.356364	0.414545	0.335714	0.409524	0.349091	0.251852		0.392593	0.346429	0.401786	0.425455	0.328571	0.409524	0.330303	0.356364		0.327273	0.267857	0.419512	0.32	0.3	0.3	0.371429	0.316667		0.310714	0.416667	0.285455	0.385455	0.3	0.343636	0.3	0.26
23	0.292857	0.446667	0.339286	0.332727	0.568293	0.456098	0.307143	0.2		0.307407	0.32963	0.309091	0.489091	0.390476	0.387805	0.372727	0.516364		0.3	0.314815	0.304762	0.353333	0.333333	0.34	0.336585	0.340476		0.307407	0.3	0.374545	0.321429	0.383333	0.410909	0.283636	0.4
24	0.256098	0.466667	0.494643	0.342857	0.45122	0.52439	0.425455	0.257143		0.421429	0.407407	0.365455	0.501786	0.439024	0.426829	0.382353	0.358929		0.375758	0.359259	0.333333	0.326667	0.353333	0.3	0.404878	0.487805		0.362963	0.460976	0.267857	0.296364	0.392857	0.360714	0.4125	0.306667
25	0.234146	0.526667	0.258182	0.382143	0.52381	0.514286	0.463636	0.267857		0.414286	0.464286	0.442857	0.452727	0.397561	0.559524	0.469697	0.467273		0.358824	0.296429	0.3	0.353333	0.306667	0.3	0.357143	0.319512		0.314286	0.34878	0.38	0.429091	0.382927	0.436364	0.290909	0.353333
26	0.328571	0.4625	0.456364	0.472727	0.6	0.621429	0.476786	0.282143		0.5	0.489286	0.444643	0.470909	0.445238	0.47619	0.515152	0.501818		0.481818	0.317857	0.421951	0.353333	0.346667	0.3	0.488095	0.461905		0.35	0.345238	0.361818	0.344643	0.426829	0.5	0.385455	0.353333
27	0.364286	0.6	0.491071	0.456364	0.6	0.630952	0.476786	0.3		0.503571	0.532143	0.472727	0.535714	0.495238	0.6	0.554545	0.501786		0.5	0.292857	0.328571	0.34	0.353333	0.353333	0.37619	0.490476		0.464286	0.361905	0.4	0.380357	0.47381	0.5	0.341071	0.393333
28	0.4	0.6	0.5	0.5	0.6	0.646341	0.5	0.3		0.6	0.546429	0.547273	0.6	0.490244	0.597561	0.5	0.56		0.472727	0.357143	0.35	0.466667	0.333333	0.326667	0.52439	0.5		0.5	0.482927	0.401818	0.474545	0.445238	0.5	0.449091	0.5
29	0.409756	0.59375	0.5	0.410909	0.521951	0.617073	0.5	0.3		0.585185	0.575	0.475	0.674545	0.563415	0.592683	0.5	0.603636		0.367647	0.239286	0.366667	0.48	0.453333	0.3125	0.565854	0.57561		0.464286	0.497561	0.396364	0.5	0.6	0.5	0.354545	0.5
30	0.402381	0.373333	0.3625	0.367273	0.509524	0.416667	0.451786	0.246429		0.488889	0.540741	0.410909	0.646429	0.445238	0.595238	0.427273	0.535714		0.40303	0.392593	0.395122	0.433333	0.353333	0.393333	0.533333	0.502381		0.288889	0.5	0.285714	0.5	0.582927	0.476786	0.491071	0.413333
31	0.392857	0.526667	0.5	0.5	0.533333	0.611905	0.32	0.292857		0.414286	0.396296	0.490909	0.575	0.485714	0.52381	0.384848	0.418182		0.49697	0.262963	0.478049	0.493333	0.42	0.366667	0.509524	0.516667		0.362963	0.37619	0.376364	0.418182	0.52619	0.333929	0.481818	0.36
32	0.285366	0.313333	0.42	0.370909	0.453659	0.529268	0.463636	0.210714		0.503571	0.453571	0.371429	0.5	0.443902	0.490244	0.50303	0.4		0.484848	0.407143	0.478571	0.48125	0.5375	0.49375	0.514634	0.5		0.5	0.5	0.338182	0.349091	0.5	0.321818	0.318182	0.293333
33	0.307317	0.513333	0.360714	0.392727	0.514634	0.585366	0.330357	0.285714		0.346429	0.364286	0.42	0.554545	0.387805	0.429268	0.388235	0.516071		0.363636	0.417857	0.485714	0.5	0.58	0.5	0.495122	0.334146		0.442857	0.397561	0.326786	0.417857	0.326829	0.463636	0.405357	0.373333
34	0.230952	0.4	0.356364	0.4	0.447619	0.521429	0.381818	0.233333		0.482143	0.425	0.447273	0.410714	0.483333	0.485714	0.469697	0.510714		0.361765	0.485714	0.485366	0.5	0.506667	0.44	0.454762	0.47561		0.357143	0.414286	0.385714	0.334545	0.465854	0.325	0.491071	0.253333
35	0.283333	0.306667	0.389091	0.218182	0.402381	0.421429	0.305455	0.27037		0.385185	0.435714	0.394643	0.498182	0.352381	0.42381	0.424242	0.38		0.366667	0.5	0.378049	0.4125	0.35625	0.34	0.316667	0.342857		0.403571	0.32619	0.301818	0.378182	0.347619	0.34	0.363636	0.375
36	0.238095	0.393333	0.326786	0.36	0.478049	0.541463	0.3	0.2		0.466667	0.359259	0.336364	0.456364	0.442857	0.453659	0.372727	0.374545		0.3	0.455556	0.490476	0.38	0.393333	0.386667	0.421951	0.409524		0.448148	0.478571	0.270909	0.307143	0.452381	0.309091	0.289091	0.26
37	0.263415	0.46	0.276786	0.317857	0.45122	0.421951	0.376364	0.260714		0.371429	0.4	0.358182	0.541071	0.392683	0.485366	0.312121	0.366071		0.336364	0.307407	0.380952	0.453333	0.32	0.326667	0.302439	0.360976		0.359259	0.334146	0.317857	0.398182	0.3	0.342857	0.407143	0.36
38	0.265854	0.333333	0.352727	0.296429	0.364286	0.411905	0.3	0.2		0.371429	0.403571	0.333929	0.421818	0.304878	0.32381	0.458824	0.530909		0.369697	0.346429	0.446341	0.366667	0.433333	0.346667	0.471429	0.395122		0.425	0.404878	0.296364	0.3	0.453659	0.3	0.3	0.28
39	0.266667	0.44	0.334545	0.270909	0.490476	0.490476	0.308929	0.264286		0.364286	0.310714	0.364286	0.532727	0.469048	0.452381	0.324242	0.307273		0.323529	0.282143	0.387805	0.333333	0.24	0.366667	0.383333	0.4		0.382143	0.416667	0.278182	0.353571	0.346341	0.3	0.418182	0.34
40	0.214286	0.325	0.289286	0.323636	0.42619	0.483333	0.319643	0.232143		0.382143	0.428571	0.309091	0.428571	0.311905	0.311905	0.357576	0.467857		0.321212	0.214286	0.35	0.433333	0.373333	0.3	0.3	0.392857		0.357143	0.352381	0.342857	0.339286	0.3	0.371429	0.308929	0.246667
41	0.258537	0.3	0.36	0.2125	0.336585	0.419512	0.3	0.240741		0.414286	0.414286	0.349091	0.449091	0.402439	0.35122	0.348485	0.381818		0.327273	0.389286	0.440476	0.3	0.22	0.293333	0.390244	0.309756		0.360714	0.368293	0.289091	0.350909	0.407143	0.325455	0.332727	0.346667
42	0.270732	0.46	0.298182	0.32	0.487805	0.446341	0.350909	0.237037		0.3	0.3	0.344643	0.481818	0.339024	0.44878	0.454545	0.374545		0.330303	0.214286	0.333333	0.413333	0.406667	0.38	0.307317	0.32439		0.382143	0.329268	0.298182	0.3	0.334146	0.309091	0.325455	0.246667
43	0.221429	0.3375	0.35	0.323636	0.321429	0.402381	0.3	0.210714		0.4	0.42963	0.318182	0.410714	0.32381	0.3	0.352941	0.430357		0.332353	0.337037	0.329268	0.32	0.3	0.3	0.304762	0.47381		0.414815	0.383333	0.357143	0.378571	0.3	0.3	0.307143	0.326667
44	0.207143	0.406667	0.370909	0.255357	0.440476	0.364286	0.341818	0.246429		0.317857	0.314815	0.358182	0.407143	0.37619	0.414286	0.372727	0.381818		0.293939	0.214815	0.339024	0.366667	0.326667	0.386667	0.433333	0.3		0.351852	0.388095	0.272727	0.309091	0.395238	0.380357	0.345455	0.246667
45	0.321951	0.333333	0.305455	0.374545	0.353659	0.404878	0.3	0.242857		0.432143	0.471429	0.3	0.534545	0.385366	0.309756	0.418182	0.323636		0.321212	0.346429	0.357143	0.313333	0.333333	0.313333	0.3	0.404762		0.339286	0.3	0.363636	0.372727	0.380952	0.303636	0.347273	0.326667
46	0.2	0.44	0.433929	0.210909	0.45122	0.487805	0.358929	0.228571		0.357143	0.3	0.38	0.403636	0.414634	0.436585	0.321212	0.489286		0.321212	0.207143	0.347619	0.3375	0.375	0.2875	0.336585	0.42439		0.360714	0.395122	0.291071	0.355357	0.3	0.356364	0.408929	0.24
47	0.269048	0.406667	0.323636	0.35	0.483333	0.488095	0.32	0.262963		0.375	0.464286	0.416364	0.541071	0.416667	0.383333	0.4	0.353571		0.345455	0.310714	0.378049	0.326667	0.32	0.273333	0.459524	0.3		0.353571	0.37381	0.355357	0.458182	0.434146	0.369643	0.357143	0.386667
48	0.214286	0.46	0.434545	0.409091	0.507143	0.485714	0.356364	0.237037		0.437037	0.392857	0.383929	0.470909	0.42381	0.383333	0.363636	0.514545		0.335294	0.239286	0.343902	0.326667	0.32	0.36	0.314286	0.469048		0.439286	0.3	0.345455	0.318182	0.304762	0.483636	0.312727	0.306667
49	0.25	0.4	0.5	0.418182	0.6	0.585366	0.360714	0.246429		0.411111	0.425926	0.449091	0.501818	0.440476	0.487805	0.484848	0.425455		0.40303	0.2	0.307143	0.40625	0.40625	0.306667	0.44878	0.37381		0.366667	0.490476	0.356364	0.446429	0.490476	0.461818	0.363636	0.4125
50	0.22439	0.52	0.473214	0.442857	0.6	0.6	0.372727	0.275		0.464286	0.451852	0.452727	0.507143	0.453659	0.507317	0.5	0.5375		0.5	0.359259	0.359524	0.386667	0.3	0.326667	0.4	0.360976		0.414815	0.358537	0.346429	0.334545	0.385714	0.5	0.392857	0.353333
51	0.360976	0.5	0.354545	0.5	0.6	0.504762	0.472727	0.285714		0.467857	0.578571	0.521429	0.509091	0.487805	0.471429	0.463636	0.481818		0.5	0.235714	0.3	0.413333	0.42	0.306667	0.42619	0.490244		0.471429	0.32439	0.401818	0.472727	0.465854	0.429091	0.316364	0.433333
52	0.369048	0.6	0.507273	0.385455	0.590476	0.597619	0.444643	0.303571		0.467857	0.6	0.451786	0.656364	0.521429	0.597619	0.520588	0.538182		0.5	0.271429	0.343902	0.353333	0.313333	0.366667	0.490476	0.471429		0.514286	0.457143	0.403636	0.353571	0.502439	0.509091	0.418182	0.36875
53	0.380952	0.573333	0.5	0.485455	0.378571	0.52381	0.158929	0.307143		0.407143	0.6	0.5	0.7	0.471429	0.583333	0.5	0.548214		0.5	0.392857	0.352381	0.413333	0.4	0.326667	0.578571	0.521429		0.460714	0.495238	0.353571	0.496429	0.530952	0.173214	0.375	0.5
54	0.317073	0.386667	0.5	0.326786	0.563415	0.487805	0.392727	0.277778		0.582143	0.525	0.394545	0.665455	0.397561	0.570732	0.381818	0.443636		0.469697	0.328571	0.383333	0.4	0.4	0.353333	0.539024	0.536585		0.410714	0.5	0.385455	0.490909	0.55	0.372727	0.5	0.486667
55	0.246341	0.353333	0.450909	0.478182	0.473171	0.612195	0.403636	0.237037		0.466667	0.4	0.458929	0.498182	0.5	0.45122	0.439394	0.545455		0.424242	0.235714	0.461905	0.506667	0.413333	0.493333	0.5	0.502439		0.553571	0.5	0.289091	0.374545	0.509756	0.38	0.498182	0.4
56	0.264286	0.5	0.378571	0.398182	0.502381	0.55	0.35	0.289286		0.388889	0.518519	0.356364	0.558929	0.402381	0.52381	0.497059	0.530357		0.321212	0.4	0.5	0.5	0.493333	0.5	0.42381	0.480952		0.5	0.483333	0.3625	0.394643	0.465854	0.460714	0.473214	0.28
57	0.233333	0.36875	0.436364	0.25	0.466667	0.47619	0.372727	0.246429		0.5	0.388889	0.456364	0.583929	0.447619	0.419048	0.4	0.4		0.376471	0.403704	0.5	0.5	0.526667	0.49375	0.352381	0.378571		0.462963	0.37619	0.290909	0.423636	0.309524	0.480357	0.314545	0.393333
58	0.234146	0.393333	0.381818	0.46	0.380488	0.453659	0.3	0.246429		0.4	0.389286	0.371429	0.476364	0.382927	0.42439	0.469697	0.498182		0.324242	0.428571	0.5	0.48	0.5	0.4	0.492683	0.37619		0.421429	0.402439	0.249091	0.343636	0.47381	0.421818	0.472727	0.36
59	0.197561	0.42	0.348214	0.289091	0.431707	0.426829	0.3	0.232143		0.325	0.389286	0.363636	0.501818	0.395122	0.390244	0.366667	0.410714		0.354545	0.453571	0.430952	0.306667	0.346667	0.3	0.329268	0.380488		0.378571	0.3	0.342857	0.351786	0.3	0.305455	0.358929	0.266667
60	0.27619	0.393333	0.267273	0.305357	0.407143	0.409524	0.365455	0.262963		0.45	0.407143	0.338182	0.442857	0.402381	0.357143	0.315152	0.383929		0.290909	0.4	0.421951	0.493333	0.40625	0.41875	0.32381	0.436585		0.421429	0.404762	0.241071	0.338182	0.317073	0.391071	0.326786	0.373333

## Sheet: X-activity
X-activity
Hour	Male WT	Male WT	Male WT	Male WT	Male WT	Male WT	Male WT	Male WT		Male KO	Male KO	Male KO	Male KO	Male KO	Male KO	Male KO	Male KO		Female WT	Female WT	Female WT	Female WT	Female WT	Female WT	Female WT	Female WT		Female KO	Female KO	Female KO	Female KO	Female KO	Female KO	Female KO	Female KO
1	383	3183		2064	2442	686	1936	4608		3743	3707	304	778	1810	2440	3602	747			2253	19	422	509	208	929	1306		2464	621	4213	1608	1479	3002	339	3318
2	763	4011		2121	1207	1297	2016	4501		2730	2474	1935	224	1916	2289	2797	461			248	318	165	465	234	2254			4947	1250	3081	1250	2032	3314	492	4107
3	899	1222		2353	2004	2044	2292	2836		2292	2810	1496		1240	2169	1389	2252		2878	586	0	158	274	151	1252	3836		5216	1901	2254	2737	2672	2277	1287	3945
4	2652	5255		3674	2653	1187	2353	3141		2758	2365		3609	2043	2227	1935	2082		918	0	431	26	3392	2222	4121	2974		3925	2784	1383	2905	2924	2515	1708	3166
5	2919	5854		1269	185	958	3446	1085		638	2249	4398	3749	906	2958	868	515		4405	2966	1120	1886	3017	1417	3834	3435		5470	694	509	1974	3311	3252	3055	2521
6	1318	2464		2599	1976	250	247	1503		2906	390	1513	2498	608	3842	2176	1940		4743	1084	1996	3722		2925	3317	3192		3646	948	1646	3689	2698	2898	383	2862
7	343	2	2056	1519	772	920	314	4030		718	1915	2973	740	2040	2907	1624	350		1659	4762	1625	2953	3569	2297	3356	3621		3282	3278	521	2255	711	140	811	526
8	2404	303	780	1836	178	1305	0	1206		52	0	203	589	1861	205	670	1541		544	4552	2382	2881	2829	706	568	2670		65	1954	2137	574	121	103	1817	3482
9	876	1228	1861	3236	2741	185	2295	1300		2708	354	2689	2675	51	732	1599	189		3632	3090	1384	3252	3737	2483	479	2902		1232	1898	0	0	3228	0	122	165
10	573	1908	1426	2135	510	419	1198	1728		1633	598	38	1060	2144	713	3460	1380		2276	4935	2207	2701	2609	0	828	2559		3102	911	1934	2425	288	757	2466	2089
11	1020	0	2197	3809	1244	194	980	2757		1648	1927	2388	97	190	2168	1098	319		1345	3357	1444	372	1220	2158	175	0		0	3322	1186	1683	131	166	1250	197
12	0	1212	589	1247	0	259	0	1796		601	907	62	2303	250	531	2294	2419		3856	4917	376	2392	920	2377	134	993		995	0	846	0	2570	278	0	111
13	0	807	638	1684	903	638	556	877		441	93	307	11	305	945	727	89		356	275	1072	3162	894	1535	59	482		482	1333	627	156	103	584	0	1260
14	1334	115	2066	917	99	21	0	2143		1514	1769	420	433	646	1670	970	691		0	3285	2593	2986	253	947	1479	449		235	2884	952	2051	1489	0	1072	463
15	166	210	476	1074	815	150	163	745		0	674	147	1861	54	235	0	13		381	225	238	3572	458	1613	3544	422		1142	855	164	0	0	0	1279	557
16	0	766	665	767	489	361	0	1548		1478	626	1373	68	250	1801	600	58		0	814	1431	2431	68	0	936	83		553	1571	979	464	1986	448	141	0
17	962	74	1235	545	727	516	495	777		787	0	383	722	351	183	896	2171		1061	3291	228	0	0	414	46	684		0	0	629	1477	0	0	1	870
18	722	0	0	2420	1140	526	0	914		121	1006	0	13	0	2214	742	0		250	345	473	527	1052	259	0	216		1503	2000	800	0	0	58	1256	0
19	552	875	1549	55	834	429	0	855		773	962	334	761	2208	691	266	332		367	0	805	250	392	627	1021	1301		766	108	0	632	1392	0	0	949
20	306	1273	0	1835	345	41	388	1615		651	1159	387	0	0	203	380	0		1066	1308	342	0	846	72	0	0		25	1236	1380	1268	203	949	0	218
21	489	1379	2473	72	1112	151	0	821		128	1224	379	377	781	1775	514	272		344	1263	0	1515	833	421	0	805		1360	0	0	0	727	1	1387	803
22	323	323	1116	2344	416	437	474	2539		538	101	1016	196	0	1314	0	0		232	0	765	0	0	0	564	68		813	2152	757	2111	0	102	0	398
23	892	858	2404	663	1933	356	150	664		224	557	0	703	710	1081	984	1761		27	1456	90	73	210	461	470	326		624	0	1993	0	1573	1428	0	3346
24	436	2379	3031	781	1048	2269	1372	1039		1095	433	632	842	1397	1119	266	311		1788	1614	138	244	857	0	873	3073		2226	2949	90	61	656	52	1488	148
25	86	2609	0	1634	2387	307	1660	1642		1000	2114	1443	555	185	2937	2401	778		1693	0	0	141	346	124	1225	0		1248	7	1930	2396	1634	1900	0	1666
26	888	2327	4812	3063	3341	3059	2265	2143		2011	2171	2282	417	1414	2452	3009	1030		3098	932	1096	331	454	300	2661	2773		1895	779	1755	757	1032	3072	1212	909
27	1746	2531	3878	3696	3403	3751	2629	4089		1952	3335	1853	1762	2443	3925	3160	1285		3058	0	0	0	481	553	853	2042		4011	1030	3702	1179	1973	2288	928	2150
28	3107	3240	4753	3502	3072	2999	3735	4056		2817	3235	3632	2896	1407	3018	2026	1820		2694	1419	526	1162	727	610	3442	3434		5145	2008	3232	2311	1769	2315	1840	3922
29	3123	3956	4715	1268	1115	1734	3604	2490		3363	3235	1978	3813	3361	2895	2648	3484		768	0	333	0	1530	0	3693	3618		4594	3619	1762	3848	3504	1955	416	3346
30	2810	99	1840	2383	1865	80	1899	966		2316	3056	2139	3360	736	5162	510	1170		2993	3600	842	1661	981	2054	4063	3777		402	3195	433	3710	3360	2688	2513	3375
31	1974	2196		3174	1338	2756	0	2744		1512	822	2971	1296	2343	2115	903	481		3713	65	1627	822	1574	960	5100			1490	623	2703	1895	3458	103	1627	1587
32	600	106	1120	1472	843	1116	2013	222		1943	623	1554	1884	1087	1434	2498	58		3960	3271	1898	3388	3559	3879	4487	3600		1955	3435	710	1271	2947	161	0	1301
33	1195	1338	1621	2212	1712	3197	376	3243		685	675	1337	1684	1277	203	0	1555		640	4331	1813	3186	3917	3139	2720	0		1160	924	1076	1559	0	2190	1989	1904
34	146	414	1099	2225	461	960	812	676		1805	1092	3284	476	1558	1734	2315	1233		1108	6238	3110	2727	3203	2536	1621	2469		520	1522	1841	1079	2313	0	1542	151
35	658	0	1131	171	964	222	0	1963		424	1087	837	572	524	289	1062	413		880	6147	332	2767	748	173	106	14		917	448	634	1397	441	201	753	1840
36	425	836	587	1533	801	1163	0	1		1700	918	328	450	1068	987	828	296		0	4751	2460	1552	1195	1932	883	1516		1703	1858	467	93	1215	0	0	654
37	849	1776	924	1094	709	250	920	932		1244	790	646	670	558	1855	0	216		1217	1233	421	2344	380	56	0	161		236	613	799	1644	0	194	981	1488
38	468	329	2272	1444	111	297	0	0		201	840	308	281	0	215	1681	1732		2344	3388	1307	1512	1782	1258	2720	1437		894	1130	718	0	2130	0	0	301
39	550	1147	3304	1204	1802	1397	95	1483		906	304	872	960	1458	1822	375	0		550	923	959	1629	0	1058	439	816		935	2033	0	608	412	0	1509	952
40	498	50	221	2192	822	861	95	1024		228	1262	144	481	0	300	351	1297		185	0	33	1512	1100	108	0	1147		655	160	1008	1242	0	1045	0	0
41	513	0	1520	198	0	258	0	961		824	1114	108	58	680	264	689	352		355	5144	1185	1582	0	0	911	0		130	1050	0	217	622	56	582	823
42	959	1601	387	1597	2146	637	554	269		0	0	763	575	556	1855	1171	225		934	45	373	530	936	1125	0	476		551	0	774	0	174	29	0	569
43	143	56	821	2195	0	137	0	117		540	1270	0	92	64	197	704	418		670	3214	232	503	0	0	0	1848		879	1199	859	818	0	0	73	799
44	306	410	1646	2265	1575	48	279	1030		226	45	414	24	770	1967	349	143		38	155	104	1962	503	1736	1022	0		300	1028	0	106	1514	717	271	197
45	1347	160	1870	2621	0	163	0	351		1308	2206	0	1318	384	97	930	0		869	3042	839	44	804	0	0	1662		114	0	1320	1077	620	9	727	935
46	0	913		2927	1619	1532	700	122		946	0	969	0	1581	995	0	1144		201	240	670	423	700	1	326	1015		186	1475	0	1113	0	363	1971	446
47	1625	619	2221	1032	903	1487	391	1695		291	1377	856	1815	326	1091	1119	201		789	1820	548	0	640	0	1795	0		570	930	1097	2163	1135	1197	855	1359
48	129	1209		2198	2028	558	327	525		1352	743	1249	284	1321	1186	617	1135		1071	435	398	384	18	1508	0	2800		1132	45	957	185	0	1668	10	92
49	411	500		1239	3439	3785	780	1224		1147	236	906	1454	928	1351	1990	562		1599	0	0	0	1162	0	1961	275		398	3194	1190	2438	3129	2013	693	2099
50	615	1917	2754	2387	3622	3917	756	1591		1680	902	1632	831	1687	1958	2568	1626		3689	3462	431	1038	0	916	950	1524		1324	173	1184	368	387	2034	1187	1402
51	3034	2419	1869	2829	3594	1057	1306	1925		1482	3673	2887	1138	1879	1609	1178	1397		3394	257	0	1063	1424	0	1462	1728		1910	689	3226	2749	2820	920	129	2190
52	3246	4225		1153	2855	3669	1048	2937		1270	3864	979	4276	2260	2667	2569	872		3852	2361	508	639	0	1170	2599	1773		3421	1901	3438	679	2923	3223	1137	1263
53	3366	4608		3330	0	1188	2773	3209		1734	4070	3974	4697	1553	2537	2865	1949		3103	4467	361	0	1012	573	4073	3398		1248	2884	1516	4141	3550	3499	598	2957
54	1688	725		648	2894	1019	2752	2390		4309	3815	356	3928	1439	1525	367	119		3706	1651	1003	1666	1338	969	3554	3069		1906	2307	2480	2923	4100	1637	2467	3705
55	791	573	3123	2609	549	3220	1783	1181		1287	543	1542	569	3236	1254	1785	2594		3970	1162	1644	1915	833	2798	3718	2700		4574	3062	105	1419	3640	357	2512	2156
56	1192	2371	2817	1466	1591	1270	335	2707		1478	2509	1077	3180	366	2058	2327	731		0	5229	2929	2537	2991	2830	829	2025		4238	2236	1930	1163	1857	1957	1752	747
57	743	317	2459	104	1724	1289	981	1151		2665	540	2085	1819	780	410	134	583		2235	4903	1927	3069	2938	2358	357	1191		857	912	798	2835	0	2976	393	2082
58	722	576	1496	2626	137	298	0	1341		796	743	310	854	498	1308	1432	1662		749	6020	3076	3525	3645	1802	2000	633		1711	1099	46	252	2451	213	2873	1047
59	294	1557	1664	601	1147	332	0	554		297	772	1235	1272	1130	755	439	861		1141	7162	1489		137	0	0	1398		59	1	702	1208	0	0	628	220
60	1807	317	200	1319	700	945	705	891		1752	1159	0	311	660	510	66	0		0	5223	1866	487	2151	2378	65	1183		776	918	123	798	372	1075	301	1327

## Sheet: Ambulatory
Ambulatory
Hour	Male WT	Male WT	Male WT	Male WT	Male WT	Male WT	Male WT	Male WT		Male KO	Male KO	Male KO	Male KO	Male KO	Male KO	Male KO	Male KO		Female WT	Female WT	Female WT	Female WT	Female WT	Female WT	Female WT	Female WT		Female KO	Female KO	Female KO	Female KO	Female KO	Female KO	Female KO	Female KO
1	209	1468		958	1365	238	619	2753				46	522	1019	1011		427			1393	10	245	265	104	474	658		1247	364	2665	758	785	1621	107	1828
2	406	2355		1091	687	556	560	2782		1378	1332	780		1130	1067	1470	158			151	180	116	241	98	1234			2813	794	1888	689	1135	1772	189	2574
3	502	654		1270	1199	747	802	1680		1000	1651	846	2938	629	973	624	1304			319	0	60	121	64	635			2954	1090	1351	1407	1582	1182	556	2405
4	1550	3089		2020	1641	494	1066	1750		1471	1322		2463	866	893	826	1190		552	0	145	18	1769	1011		1677		2286	1184	878	1630	1647	1148	957	1663
5	1723	3252		641	106	291	1579	583		258	1225		2441	391	1309	84	203			1622	594	1046	1463	866				3235	378	294	1138	1868	1512	1751	1217
6	658	1502		1366	1158	78	165	885		1570	245	845	1706	238		993	1126			432	1208			1582	1847	1740		2100	449	927	2110	1385	1643	191	1705
7	154	0	1103	812	454	437	146	2248		450	1038	1664	516	995	1332	787	233		820	2770	949	1491		1176	1762	1969		1783	2035	270	1296	344	102	410	250
8	1213	207	530	951	122	647	0	191		27	0	135	385	796	35	123	852		268	2739	1408	1625	1851	283	275	1386		45	1168	1249	344	84	68	1008	1965
9	498	740	997	1657	1720	87	1039	687		1560	227	1456	1750	36	172	508	139		1942	2087	744	1606	2521	1147	266	1675		781	1079	0	0	1804	0	50	80
10	301	811	863	610	297	190	639	733		970	230	23	641	1215	228	1831	744		1199	3223	1273	1327	1762	0	387	1334		1686	576	1139	1352	149	286	1404	1088
11	595	0	1401	1383	734	98	491	1527		940	1116	1395	44	75	955	211	152		806	2315	802	20	782	1157	25	0		0	2008	717	986	91	67	647	119
12	0	718	386	500	0	93	0	531		286	522	34	1327	121	136	1287	1245		1804	3546	188	1327	554	1165	84	608		596	0	501	0	1314	126	0	63
13	0	512	421	858	506	254	218	31		244	63	185	6	166	215	401	55		192	176	595	1634	523	845	36	221		275	801	354	72	52	254	0	641
14	823	63	1352	489	78	4	0	1165		831	992	205	260	299	676	484	416		0	2165	1528	1876	156	579	810	246		122	1741	556	1086	812	0	628	270
15	114	40	285	523	465	72	113	221		0	356	89	1133	38	4	0	9		224	168	136		284	956		174		591	474	86	0	0	0	716	175
16	0	411	466	208	276	119	0	704		897	381	594	40	122	566	352	36		0	588	842	1399	34	0	553	52		324	880	596	212	1157	226	85	0
17	576	43	809	180	440	260	236	459		427	0	181	367	211	24	533	1135		569	2062	121	0	0	193	27	402		0	0	368	891	0	0	1	341
18	427	0	0	1315	689	217	0	492		92	637	0	2	0	995	408	0		137	247	242	316	623	139	0	106		923	1203	476	0	0	34	664	0
19	345	497	856	0	540	184	0	311		500	573	188	472	1235	116	175	189		165	0	398	135	250	330	574	709		489	77	0	357	779	0	0	489
20	202	771	0	653	201	12	166	634		412	628	186	0	0	4	232	0		548	841	192	0	547	52	0	0		21	758	665	662	128	439	0	91
21	284	740	1398	1	643	42	0	191		70	697	221	263	458	485	304	158		205	852	0	824	489	260	0	402		847	0	0	0	428	1	664	480
22	210	172	638	1274	263	206	172	665		300	26	567	120	0	372	0	0		101	0	395	0	0	0	296	43		552	1237	360	1110	0	47	0	203
23	559	469	1606	261	1134	179	11	114		152	345	0	431	404	285	620	1145		15	1025	56	48	114	270	251	184		387	0	1218	0	994	756	0	2093
24	273	1333	1979	335	650	1288	657	479		686	283	354	564	725	323	146	223		1053	1078	78	150	461	0	493	1626		1396	1905	67	32	381	34	798	57
25	59	1409	0	831	1461	174	869	902		606	1276	681	347	112	1394	1431	534		853	0	0	96	173	78	571	0		838	2	1180	1365	952	1109	0	999
26	557	1411	3202	1831	2161	1689	1028	1029		1210	1368	695	274	668	667	1735	650		1934	654	565	187	258	127	1640	1523		1138	503	1187	370	551	1558	661	498
27	1156	1510	2543	2129	2089	1889	1198	2395		1216		853	1102	1187		1747	688		1825	0	0	0	314	278	541	1114		2387	627	2318	755	1204	1041	368	1256
28	2103	1966	3176	1665	1673	1519	1937	2285		1701	1810		1863	680	1243	1126	1078		1546	974	268	688	464	269				3173	1202	2068	1526	1076	1165	1026	2421
29	2146	2483	2856	616	675	852	1887	1410		1983	1649	1046	2494	1505	1489	1536	2130		382	0	174	0	975	0		1908		2768	2348	1021	2484	2073	1034	250	1953
30	1822	68	1226	1188	1169	38	907	609		1341	1726	1154	2081	393		313	627		1796	2404	419	991	641	986				245	1777	256	2159	2074	1543	1602	1978
31	1228	1280	3075	1570	858	1187	0	1756		884	521	1574	686	1172	1145	561	270		2025	40	992	484	956	289				657	379	1619	1077	1947	53	876	911
32	391	54	682	577	545	556	836	145		988	345	903	1270	608	733	1525	26		2198	2133	1114	2017				1894		719	1877	464	751	1651	101	0	801
33	745	720	1007	1211	1088	1608	238	1857		402	447	743	770	575	65	0	856		372	2995	1069	1931		1276	1450	0		550	497	674	848	0	1119	1165	1199
34	102	248	659	1116	288	439	436	197		1079	664	1717	315	765	831	1308	657		637	4328	1761	1704		1334	859	1176		249	698	1149	470	1471	0	891	84
35	383	0	702	19	622	114	0	1130		184	650	413	319	241	127	545	214		447	4168	201	1611	459	104	66	9		459	310	385	759	254	95	398	1109
36	276	557	351	700	481	583	0	0		983	578	159	319	500	587	452	193		0	3232	1387	1016	809	937	473	823		919	1121	273	66	714	0	0	403
37	504	1146	521	512	393	115	530	617		696	455	350	447	133	735	0	85		706	768	232	1348	267	15	0	109		134	416	507	854	0	119	608	745
38	297	199	391	633	77	136	0	0		89	470	111	188	0	52	970	973		1283	2304	728	962	1174	633	1566	909		408	635	413	0	1339	0	0	204
39	354	695	1322	264	1048	623	53	940		493	184	321	596	762	711	241	0		296	655	520	1030	0	430	269	525		464	1246	0	384	286	0	712	413
40	350	36	143	909	502	457	23	612		110	745	44	344	0	48	209	715		78	0	17	845	724	83	0	749		231	98	612	738	0	574	0	0
41	319	0	959	34	0	122	0	555		484	656	66	32	280	127	430	134		205	3578	610	928	0	0	529	0		64	536	0	103	387	32	357	456
42	670	881	265	619	1325	340	332	158		0	0	369	366	262	568	708	128		490	31	179	345	633	544	0	299		244	0	470	0	114	18	0	215
43	95	29	385	972	0	76	0	75		318	756	0	47	23	13	384	159		405	2185	121	318	0	0	0	1106		409	685	526	493	0	0	41	402
44	192	227	1026	57	947	30	148	580		144	12	224	17	350	518	178	90		29	92	25	1197	342	776	599	0		163	652	0	36	947	342	135	127
45	850	56	118	668	0	102	0	202		685	1358	0	891	207	3	555	0		414	1991	443	36	523	0	0	1020		68	0	785	681	410	7	443	490
46	0	614		221	1079	959	350	82		461	0	527	0	843	257	0	665		116	170	343	267	492	1	142	614		103	886	0	724	0	189	1094	197
47	1017	385	191	540	570	810	210	1067		156	807	426	1188	106	444	711	115		374	1178	262	0	328	0	1087	0		350	573	731	1404	692	496	454	426
48	90	714		848	1330	298	167	360		755	418	689	178	727	560	359	698		556	272	212	215	7	805	0	1654		655	21	578	98	0	815	4	19
49	253	325		569	2183		392	644		635	123	208	935	462	428	1151	317		939	0	0	0	666	0	1272	149		235	1859	743	1546	1989	1132	483	1264
50	389	1202	1852	1154	2161	2295	398	909		943	562	865	559	735	759	1508	981		2195	2312	198	396	0	478	600	915		691	117	795	221	271	1081	776	718
51	1962	1282	1310	1498	2071	657	711	1039		736		1567	731	958	654	617	874		1968	159	0	609	968	0	917	947		940	471	2118	1612	1862	553	50	1200
52	1997	2509		414	1762	2058	435	1834		701		528	2947	1131	1345	1630	510		2211	1541	297	394	0	611	1724	949		1717	1207	2190	345	1952	1686	717	551
53	2075	2877		1519	0	575	1183	1838		991		1968	3202	830	1193	1730	1119		1762	3032	199	0	660	348				646	1707	976	2644	2264	1992	377	1151
54	1041	461		224	1809	563	1303	1143				201	2542	606	751	216	29		2030	1085	576	1017	923	586	1937	1781		954	1210	1533	1762	2501	753	1451	1919
55	524	344	2065	1237	344	1704	896	604		696	327	685	358	1416	535	1144	1591		2136	799	1056	1162	550	1426		1503		2395	1696	79	776	2118	205	1089	1134
56	728	1356	1906	794	988	694	149	1457		868	1477	420	1877	200	1093	1329	417		0	3577	1809	1502		1507	472	1176		2245	1312	1193	696	1105	1171	887	488
57	507	177	1344	32	1047	682	424	618		1629	285	1077	966	404	195	97	325		1243	3314	1152	1904		1255	199	669		458	480	498	1636	0	1847	183	1155
58	476	376	894	1353	90	161	0	556		462	420	139	533	204	601	913	987		440	4130	1768	2043		832	883	406		876	577	28	167	1565	136	1427	548
59	226	763	973	358	663	167	0	330		207	483	617	819	478	263	282	502		531	4909	858		88	0	0	732		38	0	431	778	0	0	280	105
60	1227	99	143	577	356	441	389	508		913	641	0	182	337	154	44	0		0	3472	1004	271	1408	1299	34	605		455	544	57	435	191	538	190	742

## Sheet: Z-activity
Z-activity
Hour	Male WT	Male WT	Male WT	Male WT	Male WT	Male WT	Male WT	Male WT		Male KO	Male KO	Male KO	Male KO	Male KO	Male KO	Male KO	Male KO		Female WT	Female WT	Female WT	Female WT	Female WT	Female WT	Female WT	Female WT		Female KO	Female KO	Female KO	Female KO	Female KO	Female KO	Female KO	Female KO
1	47	288		768	634	306	364	1713				3		274	296		103			366	8	10	100	10	168	281		496	78	883	270	890	861	132	652
2	220	645		819	184	254	541			383	372	215	647	350	352		35			9	223	0	76	100	405	715		789	306	742	254		472	532	914
3	231	263		755	292	387	705	714		448	317	280	1110	175	422	401	341			106	0	1	3	29	267	743		692	537	688	1095	1133	202	537	816
4	896	610			561	276	583	1067		488	406		1004	219	190	175	495		175	0	46	1			714	443		701	709	318	1209		266	541	975
5	968	571		342	75	175	494	231		44	324	457		146	411	7	198		423	1005	299	551	673	429	657	639		1451	191	185	464	1509	251	1227	498
6	288	493		935	444	82	17	649		288	96	117		48	459		262		816	147	415		1669	790	562	519		1110	217	458	880		256	296	370
7	78	2	544	423	121	180	128	1012		36	267	293	123	229	112	372	40		204	1780	378		1338	715	243	412		610	788	65	479		8	480	37
8	664	20	190	803	18	207	0	0		1	0	19	891	465	1	0	286		89	1986	462		1162	162	103	333		2	323	422	92	79	62	780	755
9	348	155	671	792	454	47	254	678		445	44	348		2	48		19		1043	1235	509	816	970	483	20	433		219	75	0	0	1271	0	57	16
10	163	838	434	91	53	48	76	342		208	181	0	97	484	70	305	110		431	2193	586	430	1222	0	77	132		605	57	252	467	51	100	897	567
11	199	0	522	516	99	6	72	1172		226	232	312	568	36	175	4	76		148		395	0	543		15	0		0		91	94	56	40	62	0
12	0	555	152	131	0	24	0	50		49	37	25	579	68	13		213		577		87	673	321	780	1	322		82	0	80	0		21	0	4
13	0	150	76	252	154	46	42	0		35	2	65	3	87	153	29	6		384	19	390		193	451	9	9		91	173	70	15	37	13	0	238
14	316	0	500	824	4	2	0	984		108	243	123	140	68	151	445	83		0	1129	585		136	604	199	250		23	443	185	296		0	217	41
15	27	9	93		94	3	14	242		0	67	86	714	1	0	0	0		143	72	103		81	462	161	92		122	231	3	0	0	0	124	135
16	0	516	137	287	121	30	0	549		119	141	107	84	54	261	141	4		0	249	640	390	43	0	73	46		70	321	81	40		93	16	0
17	305	0	198	63	106	98	32	112		26	0	44		26	0	232	128		139	980	27	0	0	514	0	135		0	0	90	192	0	0	0	328
18	293	0	0		159	137	0	68		8	120	0	0	0	377	121	0		56	94	169	48	253	106	0	37		236	256	39	0	0	1	355	0
19	218	261	266	0	123	118	0	108		66	168	60	651	210	135	54	114		803	0	156	8	123	101	132	98		105	16	0	123	520	0	0	314
20	176	406	0		34	3	96	127		139	131	37	0	0	0	57	0		113	392	152	0	362	8	0	0		0	220	162	263	700	89	0	128
21	178	217	406	0	281	40	0	36		12	160	33	400	179	134	191	56		524	215	0	267	212	25	0	161		275	0	0	0	824	0	271	76
22	55	48	145		80	103	246	363		100	9	186	1087	0	50	0	0		176	0	303	0	0	0	34	5		126	306	52	402	0	7	0	69
23	196	81	563	517	525	53	104	0		29	98	0	127	176	94	262	246		47	649	10	61	7	19	95	70		80	0	463	0		337	0	518
24	71	360	773		221	339	506	210		145	57	95	698	264	78	42	50		738	339	33	50	169	0	184	636		695	682	3	12	693	58	489	13
25	14	344	0	412	470	32	387	500		333	304	301	675	17	317	486	155		471	0	0	15	72	8	304	0		258	0	415	552		264	0	176
26	335	396		760	643	573	792	813		261	375	265	249	208	127		236		976	224	595	19	97	198	518			403	293	541	79	352	360	547	192
27	582	895	883		561	584	653	989		359		281	644				158		857	0	0	0	117	417	284	543		917	196	679	223	876	169	414	450
28	932	522			333	745	542	654		398	420	421	680	454	327		380		681	483	222	359	252	695	681			1462	695	749	523		418	598	908
29	819	478		467	131	265	258	1019		263	303	387					676		400	0	210	0	486	0				1386	679	314	910		302	100	943
30	753	7	436		518	3	94	204		119		304		146	454	94	214		1099	1311	274	536	236		410			142	732	155	336		239	970	688
31	583	355			138	775	0	772		269	265	247	227	314	173	334	45			3	424	150	425		472	797		265	67	640	99	980	7	224	110
32	105	1	359		259	72	477	201		273	74	189	708	60	237	474	0		300	1318	603		1363		459	307		587	639	116	135	480	11	0	225
33	294	604	402		202	607	61	704		134	73	109	441	154	162	0	365		174		740		1064		190	0		461	95	334	166	0	296	468	237
34	31	181	119	542	102	114	85	441		217	169	390	90	131	350	478	227		324				821		42	429		193	335	442	133	915	0	380	8
35	257	0	349	0	199	106	0	273		118	87	24		109	155	139	55		264		69		69	5	11	0		51	69	75	133		70	13	207
36	97	492	183		126	305	0	0		258	104	25		241	129	180	7		0		696	619	356		114	368		194	364	73	1		0	0	131
37	284	300	158	112	83	11	216	283		131	82	64		131	218	0	53		257	461	202		80	329	0	45		52	102	112	229	0	80	134	57
38	172	122	412	431	35	178	0	0		12	74	3	95	0	11	312	259		252	994	338	521	510	717	361	325		248	52	120	0		0	0	38
39	225	222	349	44	257	109	12	479		91	41	5		177	155	55	0		59	127	332	487	0	809	8	408		197	225	0	182	149	0	191	135
40	111	1	24	368	131	138	42	428		28	131	17	575	0	0	132	132		15	0	14	367	315	13	0	258		220	19	190	256	0	111	0	0
41	147	0	435	0	0	23	0	40		85	152	5	554	112	59	228	0		51	1431	368	354	0	0	69	0		20	66	0	54	360	0	128	121
42	247	354	101	226	266	43	179	368		0	0	87	353	108	348	234	41		168	0	123	41	263	647	0	108		136	0	107	0	438	0	0	184
43	13	0	203	541	0	5	0	93		54	181	0	87	4	0	167	14		21	979	98	63	0	0	0	549		171	267	68	270	0	0	15	57
44	86	439	292	119	315	0	144	236		19	4	44	11	222	52	152	14		0	18	11	198	87	879	145	0		69	168	0	137	569	51	52	23
45	432	247	13	579	0	25	0	247		63	230	0	697	34	0	241	0		695	848	350	0	314	0	0	429		32	0	264	265	74	7	105	453
46	0	273	829	85	297	349	358	84		53	0	128	0	311	44	0	268		53	31	290	89	217	0	95	242		54	183	0	288	0	39	350	287
47	453	126	35		145	220	105	228		3	284	86	696	74	102	239	23		392	843	56	0	107	0	285	0		88	300	179	402	565	252	12	723
48	25	363			340	217	76	51		155	155	182	101	232	154	113	469		377	73	60	89	6	567	0	712		129	7	164	30	0	296	3	33
49	267	215			815	685	258	156		145	47	21	609	129	136		146		331	0	0	0	297	0	346	56		73	912	205	331		504	152	604
50	200	480	765		736	864	199	503		230	133	208	739	185	283		710		1012	1211	309	361	0	496	229	438		435	60	136	63	733	440	439	426
51	933	489	542		541	183	240	1030		329		404	315		127		353			123	0	294	337	0	419	672		527	244	581	445		223	7	653
52	806	724			339	721	679	1082		209		172	954		239		197		1097	598	368	252	0	580	593	705		910	678	717	123		692	331	431
53		754			0	178	668			275		287		179	333		577		619		244	0	213	132				340	729	165	900	1622	578	305	1544
54	499	29		344	663	176	296	172		177	306	46		242	146	72	79		455	586	360		478	306	534			712	378	336	457	1587	165	1080	1218
55	199	42	658		130	414	43	563		70	42	102	532	227	204		562		633	390	423	703	209		318	626		584	223	2	214	807	133	780	465
56	429	631	764	331	122	67	85	266		108	471	73	861	112	214	433	178		0		794		819		66	297		393	379	373	116	276	236	945	108
57	220	434	407	0	181	112	195			159	90	108	206	290	142	68	19		468		423		993	846	91	176		150	288	239	122	0	698	176	681
58	202	83	570	454	20	28	0	25		125	110	145	174	120	259		272		229		542		948	411	68	76		178	58	1	12	1009	12	1438	327
59	53	470	314	87	109	67	0	274		15	88	94	236	142	32	143	159		125		82	828	31	0	0	167		3	0	245	96	0	0	151	70
60	513	95	34		32	188	25	641		77	158	0	92	27	51	14	0		0	1720	477	27	514		7	101		88	201	5	122	98	150	78	316

## Sheet: Feed
Feed
Hour	Male WT	Male WT	Male WT	Male WT	Male WT	Male WT	Male WT	Male WT		Male KO	Male KO	Male KO	Male KO	Male KO	Male KO	Male KO	Male KO		Female WT	Female WT	Female WT	Female WT	Female WT	Female WT	Female WT	Female WT		Female KO	Female KO	Female KO	Female KO	Female KO	Female KO	Female KO	Female KO
1	0.06	0	0.06	0.24	0.42	0.23	0.33	0.07		0	0	0	0	0.11	0.22	0.28	0.11		0.21	0.06	0	0		0	0.09	0		0.13	0	0	0.04	0.11	0.27	0.04	0.16
2	0.51	0.21	0	0.16	0.21	0.25	0.21	0.27		0	0.32	0.13	0	0.03	0.18	0.24	0.35		0.31	0	0	0	0	0	0.2	0.11		0.08	0.17	0	0.04	0.07	0.38	0.05	0.16
3	0	0.08	0.2	0.27	0.28	0.44		0.21		0.22		0.33	0.35	0.13	0.32		0.43		0.36	0	0	0	0	0	0.16	0.22		0.07	0.04	0	0.12	0.16	0.27	0.26	0.14
4	0.33	0.86	0.03	0.37	0.25	0.18	0.38	0.34		0.13	0.08		0.13		0.25	0	0.19		0.06	0	0	0	0.12	0.16	0.08	0.11		0.12	0.35	0	0.25	0.12	0.24	0.15	0.41
5	0.28	0.33	0.05	0	0.04	0.23	0.39	0.06		0.31	0.34	0	0.1	0.12	0.22	0.03	0.32		0.28	0.08	0.05	0	0	0.07	0.29	0.17		0.13	0.25	0.08	0	0.12	0.23	0.19	0.38
6	0.09	0	0.2	0.39		0.34	0	0.07		0.3	0	0	0.26		0.27	0.31	0.37		0.31	0.05	0.23	0	0.13	0.24	0.18	0.33		0.13	0.18	0.13	0.13	0.33	0.1	0.07	0.1
7	0.37	0	0.37	0	0	0.26	0.08	0.39		0.21		0.34	0.06	0.09	0.03	0.12	0		0.04	0.14	0.05	0	0.17	0.24	0.05	0.14		0.08	0.45	0	0.38	0.17	0	0	0.35
8	0	0	0	0.22	0	0.21	0	0		0	0	0	0	0.26	0.03	0	0.38		0.13	0.1		0	0.3	0.12	0	0.54		0	0.61	0.49	0.04	0	0	0.3	0.37
9	0.07	0	0.45	0.41	0.33	0.18		0.08		0.12	0		0.32	0	0.08	0.26	0		0.32	0.3	0	0	0.17	0.22	0	0.08		0	0	0	0	0.52	0	0	0
10	0.68	0	0.2	0	0	0.18	0.28	0.21		0.1	0.18	0	0	0.28	0.05	0.19	0.46		0.12	0	0.09	0	0.16	0.04	0.04	0.05		0.09	0	0.14	0.12	0	0	0.27	0.45
11	0	0	0.13		0.05	0.09	0	0.24		0.33		0.22	0.11	0.12	0.26	0	0		0	0	0.18	0	0.23	0.17	0.3	0		0	0	0.04	0.14	0	0	0	0
12	0	0.15	0.08	0	0	0.16	0	0		0.11	0.21	0	0.14	0	0	0.34	0.28		0.17	0.72	0.16	0	0.15	0.11	0	0		0.03	0	0	0	0.37	0.08	0	0
13	0	0.08	0	0	0.16	0.04	0	0		0.22	0	0.06	0	0.07	0.14	0	0		0	0	0.22	0	0.06	0.2	0	0		0	0.04	0.04	0	0	0.17	0	0
14	0	0	0.21	0	0	0.28	0	0.12		0.04	0	0.29	0	0.23	0.04	0.33	0.14		0	0.22		0	0.2	0.14	0.04	0		0	0.25	0.14	0.35	0	0	0.36	0
15	0	0.21	0.15	0.13	0	0	0	0		0	0.08	0.18	0.36	0.07	0	0	0		0	0	0	0.06	0	0.12	0.19	0		0.08	0	0.3	0	0	0	0.07	0
16	0	0.09	0.33	0	0.05	0.12	0	0.24		0	0.06	0.24	0	0.12	0.22	0	0		0	0	0.19	0	0.08	0	0	0.05		0	0.04	0	0	0.32	0.05	0	0
17	0	0	0	0.04	0.17	0	0	0.06		0.04	0	0.23	0.04	0.07	0	0.13	0.18		0	0	0	0	0.03	0.1	0	0.05		0	0.06	0.03	0	0	0	0	0.08
18	0	0	0	0.06	0	0.22	0	0.11		0	0.05	0	0	0	0.09	0.29	0		0.13	0	0.04	0	0.09	0.03	0	0.15		0.1	0.52	0.08	0	0	0	0.08	0
19	0	0.28	0.04	0	0.05	0.04	0	0.3		0.07	0.15	0.17	0.15	0.08	0.07	0	0.14		0	0	0.19	0	0	0.2	0	0.18		0.04	0	0	0	0.03	0	0.05	0.16
20	0	0.14	0	0.17	0.03	0	0.03	0		0	0.09	0.1	0	0	0.07	0.15	0		0	0	0	0		0	0	0		0.04	0	0.13	0	0	0.34	0	0.24
21	0	0.16	0.11	0	0.22	0.23	0	0.09		0	0.15	0.12	0.05	0.11	0.12	0.14	0.13		0.04	0	0	0	0	0.04	0	0		0.31	0	0	0	0.12	0	0.38	0.07
22	0	0.36	0.05	0.17	0	0.22	0.2	0.23		0.09	0.17	0.27	0.14	0	0.06	0	0		0.09	0	0.1	0	0	0		0		0	0	0	0.05	0.03	0.14	0	0.1
23	0	0	0	0.07	0.35	0.1	0.04	0		0.07	0.06	0	0.1	0.06	0		0.28		0	0	0	0	0	0.36	0.04	0		0	0	0.35	0	0.08	0.33	0	0.38
24	0	0.23	0.25	0.2	0.15	0.19	0.31	0.16		0.06	0.13	0.14	0.08	0.35	0.12	0	0.04		0.19	0	0.04	0	0.03	0	0.04	0.1		0	0.07	0	0	0.13	0	0.15	0
25	0	0.05	0	0.08	0.26	0.13	0.15	0.25		0.22		0.26	0.18	0.37	0.3	0	0.24		0.49	0	0	0	0.05	0.03	0	0.03		0.03	0	0	0.08	0.11	0.26	0	0
26	0	0.07	0.23	0.43	0.33	0.22	0.41	0.4		0.11	0.38	0.26	0.11	0	0.11	0.32	0.37		0.21	0	0.25	0	0.07	0	0.24	0.22		0.13	0.12	0	0.05	0.08	0.55	0.1	0.18
27	0	0.6		0.15	0.04	0.35	0.31	0.21		0.35	0	0.17	0.2	0.25	0.18		0.53		0	0	0	0	0.19	0.04	0.1	0.45		0.09	0.08	0.09	0.31	0.43	0.45	0.1	0.12
28	0.05	0.36	0	0.31	0.43	0.17	0.3	0		0.31	0.25			0.35	0.37	0.29	0.5		0.3	0	0.07	0	0.17	0.05	0.29	0.17		0.18	0.23	0	0.33	0.13	0.09	0.16	0.32
29	0.48	0.35	0.09	0.18	0	0.29	0.43	0.27		0.33	0.12	0.11	0		0.18	0.22	0.04		0.08	0	0.09	0	0.08	0	0.21	0.19		0.14	0.23	0.16	0.27	0.31	0.32	0.06	0.31
30	0.04	0	0.04	0.36	0	0	0	0.06		0.06	0		0.15	0.12	0.16	0.08	0.24		0.17	0	0.32	0.1	0.13	0.15	0.27	0.23		0	0.74	0	0.63	0.25	0.27	0.35	0.24
31	0.06	0.07	0.36	0.25	0		0	0.23		0.09	0.03	0.35	0.25	0.18	0	0.11	0.06		0.48	0		0	0.1	0.08	0.36	0.34		0.19	0	0.28	0	0.55	0	0.27	0.2
32	0	0	0.26	0.1	0	0	0.05	0		0.23		0	0.05	0.07	0.23		0.1		0.51	0.16	0.08		0.21	0.12	0	0		0.55	0.49	0.08	0.05	0.06	0	0	0.37
33	0.09	0.31		0.11	0.18	0.21	0.04	0.25		0.06	0.14		0.26	0.22	0	0	0.33		0	0.03	0.23	0	0.19	0.28	0	0		0.45	0.12	0.1	0.11	0	0.21	0.15	0.03
34	0	0.04	0	0.26	0.25	0.22	0.11	0.18		0.21	0.22	0.07	0	0.2	0.04	0.18	0.08		0	0.1	0.32	0	0.35	0.23	0.1	0.46		0.25	0.16	0.35	0	0	0	0.3	0
35	0	0	0.12	0	0	0.13	0	0.06		0.14	0.2	0	0	0.1	0.19	0.3	0.06		0.29	0.11	0.07	0	0	0	0	0		0.12	0	0	0	0	0.15	0.06	0
36	0	0.2	0.06	0			0	0		0.14	0.38	0	0.08	0.16	0.1	0	0		0	0.1	0.31	0	0.18	0.24	0	0		0.48	0.46	0	0	0.23	0.03	0	0.11
37	0.07	0.05	0.07	0	0	0.03	0.13	0.13		0.11	0.06	0	0.29	0.28	0.21	0	0		0	0.07	0	0	0.09	0.04	0	0		0	0.43	0.21	0.18	0	0.17	0	0.21
38	0	0.17	0.15	0.26	0	0	0	0		0.06	0	0	0.09	0	0	0.03	0.18		0.08	0.04	0.2	0	0.17	0.04	0.11	0		0.16	0.06	0	0.04	0.13	0	0	0
39	0.04	0	0.1	0	0.06	0.1	0	0.21		0.18	0	0.07	0.29	0	0.18	0	0		0.08	0.09	0.19	0	0	0.19	0	0.12		0.13	0.04	0	0.19	0	0	0.67	0
40	0	0	0	0	0.08	0	0.08	0.16		0	0.03	0	0.07	0	0	0.05	0.12		0	0	0.12	0	0.06	0	0	0.03		0.12	0	0	0.05	0	0.71	0	0
41	0	0	0.14	0	0	0	0.03	0		0.1	0.12	0	0.25	0.16	0.04	0.04	0		0	0.09		0	0	0	0.09	0		0.12	0.32	0	0.09	0.14	0	0	0
42	0.11	0.25	0.09	0	0.31	0.04	0.19	0.18		0	0.05	0	0.29	0	0.22	0.19	0		0.03	0	0	0	0.28		0	0.07		0.2	0	0.27	0.05	0.08	0	0	0
43	0	0	0.19	0	0	0.11	0	0.04		0.31	0.18	0	0.04	0.05	0	0.18	0		0.13	0.28	0	0	0	0	0	0.21		0.22	0	0.08	0.25	0	0.07	0	0
44	0	0.17		0	0.12	0.06	0.15	0.21		0.07	0.14	0	0	0.17	0.12	0.16	0		0	0	0	0	0.06	0	0.18	0		0.18	0.04	0	0.03	0.15	0.05	0.1	0
45	0.08	0.05	0	0	0	0.13	0	0.27		0	0.05	0		0.07	0	0.31	0		0	0.04	0.12	0	0.12	0	0	0.04		0.1	0	0.33	0.25	0.5	0	0.14	0
46	0	0.38	0	0	0.35	0.2	0.13	0.24		0.17	0	0.33	0	0.25	0.17	0	0.21		0	0	0	0	0.07	0	0.05	0		0.2	0.44	0	0.22	0	0.21	0.15	0.05
47	0.03	0.21	0.03	0	0.03	0.08	0.11	0.39		0	0.32	0		0.12	0.19	0.17	0		0.12	0.06	0	0	0.18	0	0.28	0		0.52	0	0.12	0.24	0.26	0.21	0	0.47
48	0	0.26	0	0	0.25	0.09	0.1	0.12		0.2	0.17	0.18	0	0.16	0.13	0.35	0.14		0.15	0	0.13	0	0	0.13	0	0.1		0	0.04	0.12	0.05	0	0.1	0	0
49	0.07	0.22	0.23	0.24	0.07	0.09	0.22	0.13		0.16	0.26	0.31	0.28	0.11	0.19	0	0.26		0.55	0	0	0.04	0.36	0.04	0.27	0.04		0.09	0.28	0.46	0.35	0.06	0.29	0	0.26
50	0	0.18	0.21	0.3		0.17	0.12	0.34		0.13	0.25	0.37	0.26		0.24	0.29	0.39		0	0.08	0	0.21	0	0.04	0.14	0.06		0.29	0.04	0.04	0	0	0.32	0.3	0.11
51	0.19	0.74	0.07	0.18	0.07	0.05	0.44	0.44		0.23	0.35	0.33	0.19	0.26		0.25	0.49		0.18	0	0.05	0		0	0.17	0.13		0.26	0.05	0	0.05	0	0.17	0	0.03
52	0.19	0	0.26	0.21	0.21	0.42	0.31	0.33		0.38	0.3	0.29	0.05		0.1	0.38	0.1		0.29	0.03	0.04	0.04	0	0.24		0.25		0.35	0.32	0	0.1	0.07	0.39	0.05	0.25
53	0.55	0	0.34	0.27	0	0.19	0.39	0.52		0.23	0.37		0.25	0.1	0.04	0.33	0.34		0.37	0.13	0.06	0	0.14	0.36	0.21	0.23		0.17	0.24	0.26	0.18	0.22	0	0.17	0.36
54	0	0	0.14	0		0.4	0.1	0.19			0.38	0	0.25	0.05	0.04	0	0.22		0.15	0.04	0.28	0.15	0.17	0		0.37		0.21	0.63	0	0.29	0.33	0.29	0.15	0.24
55	0	0	0.08	0.46	0.24		0.04	0.23		0	0	0.28	0.2	0.31	0.24	0.09	0.2		0.22	0.05	0.19	0.23	0.14	0.05	0	0.61		0.68	0.26	0	0.21	0.23	0	0.44	0.18
56	0.03	0.07	0.09	0.34		0	0.08	0.24		0.04	0.09	0.16	0.2	0	0.09	0.23	0.24		0	0.09	0.32	0.07		0.28	0	0		0.31	0	0.15	0.04	0	0.62	0	0
57	0	0.27	0.28	0	0.15	0	0.11	0.16		0.22	0.11	0		0.25	0.09	0.06	0.13		0.17	0.08			0.3	0.33	0	0		0.06	0.15	0.06	0.57	0	0	0	0.23
58	0	0	0.14	0.06	0.18	0	0	0.04		0.06	0.26	0	0	0.17	0.15	0.27	0.04		0	0.04		0.08	0.36	0.05	0.14	0.03		0.35	0.1	0	0	0.07	0	0.1	0.18
59	0.03	0.3	0.16	0	0	0.19	0	0.48		0.06	0.08	0	0.03	0.2	0.08	0.1	0.43		0.28	0	0	0.07	0	0	0	0		0.04	0	0.1	0	0	0	0	0
60	0	0.12	0.05	0.11	0.12	0.21	0.13	0.29		0	0.09	0	0.04	0.08	0.18	0	0		0	0.03	0.04	0	0.25	0.22	0	0.06		0.09	0.1	0.03	0.11	0.05	0	0	0.62

## Sheet: Water
Water
Hour	Male WT	Male WT	Male WT	Male WT	Male WT	Male WT	Male WT	Male WT		Male KO	Male KO	Male KO	Male KO	Male KO	Male KO	Male KO	Male KO		Female WT	Female WT	Female WT	Female WT	Female WT	Female WT	Female WT	Female WT		Female KO	Female KO	Female KO	Female KO	Female KO	Female KO	Female KO	Female KO
1	0	0.276	0.252	0.186	0.741	0	0.484	0.413		0	0.499	0.102	0.204	0	0.48	0.349	0.229		0.221	0.036	0.045	0	0.274	0.381	0.186	0.267		0	0	0.085	0.179	0	0.344	0.04	0
2	0	0.244	0.045	0.16	0.577	0.46	0.446	0.362		0.294	0.552	0.249	0.09	0	0.136	0.428	0.336		0.421	0.14	0.078	0.108	0.033	0.418	0.298	0.429		0	0	0.088	0.041	0	0.675	0.176	0
3	0	0.411	0.158	0.228	0.504	0.459	0.629	0.342		0.534	0.442	0.193	0.681	0.13	0.949	0.413	0.263		0.534	0.096	0	0.106	0.223	0.295	0.227	0.286		0	0	0.202	0.348	0	0.292	0.264	0
4	0	0.6	0.132	0.309	0.741	0	0.508	0.59		0.286	0.323	0.232	0.32		0.479	0.515	0.487		0.259	0.077	0.164	0.086	0.142	0.289	0.376	0.142		0	0.554	0.187	0.074	0	0.675	0.288	0
5	0	0.288	0.291	0.185	0.04	0.507	0.506	0.082		0.384		0.26	0.639	0.256	0.405	0	0.461		0.69	0.19	0.221	0.135	0.033	0.478	0.515	0.097		0	0.347	0.098	0	0	0.296	0.374	0
6	0	0.467	0.415	0.354	0.516	0.115	0.087	0.173		0.461	0.045	0.209		0.465	0.439	0.469	0.399		0.181	0.04	0.415	0.051	0	0.278	0.538			0	0.295	0.427	0	0.562	0.208	0.149	0
7	0	0	0.472	0.305	0.362	0.373	0.16	0.472		0.29		0.613	0.11	0.573	0.211	0.203	0.078		0.676	0.544	0.158	0.186	0.363	0.198	0.284	0.413		0	0.83	0.055	0	0.483	0	0.198	0
8	0	0	0.031	0.196	0	0.524	0	0		0	0	0.044	0.106	0.379	0.059	0	0.527		0.07	0	0.311	0.292	0.311	0.047	0	0.588		0	0.35	0.381	0	0.035	0	0.477	0
9	0	0.034	0.634	0.539	0.608	0	0.557	0.173		0.211	0.105	0.64		0	0.111	0.393	0.068		0	0.346	0.213	0.308	0.578	0.549	0.385	0.349		0	0.111	0	0	0.926	0	0	0
10	0	0.298	0.352	0	0.263	0.115	0.155	0.244		0.11	0.216	0	0.174	0.678	0.193	0.256	0.606		0.567	0.29	0.416	0.371	0.377	0.117	0.243	0.308		0	0.128	0.334	1.064	0.173	0.176	0.652	0
11	0	0.073	0.261	0.381	0.138	0.113	0.081	0.34		0.436	0.711	0.525	0	0.098	0.48	0.106	0.174		0.384	0.331	0.296	0.087	0.139	0.042	0.139	0		0	0.242	0.064	0.341	0.03	0	0.185	0
12	0.037	0.57	0.149	0.18	0.097	0.175	0	0.085		0.238	0.237	0	0.593	0.191	0.169	0.637	0.464		0	0	0.262	0.295	0.268	0.256	0.065	0.253		0	0.049	0.046	0.036	0.527	0.037	0.039	0
13	0	0.313	0	0.13	0.052	0.299	0.244	0		0	0.06	0.057	0	0.057	0.156	0	0.075		0.09	0.232	0.29	0.599	0.235	0.07	0.031	0.052		0	0	0.215	0	0	0.27	0	0
14	0	0.05	0.252	0.124	0	0	0.041	0.187		0.296	0.197	0.196	0	0.544	0.252	0.283	0.139		0.278	0.304	0.812	0.411	0.389	0.034	0.383	0.036		0	0.414	0.107	0.483	0.176	0.078	0.333	0
15	0	0	0	0.185	0.031	0	0.106	0.091		0	0.103	0	0.508	0	0	0.048	0		0.115	0.191	0	0.474	0.081	0.032	0.337	0.05		0	0	0.2	0	0	0.036	0.091	0
16	0	0.504	0.209	0	0.033	0.317	0	0.33		0.034	0.034	0.322	0.049	0.205	0.234	0.13	0.051		0	0	0.43	0.186	0.066	0.061	0.034	0.059		0	0.283	0.047	0	0.314	0.244	0	0
17	0	0	0	0.049	0.196	0.206	0.171	0.077		0.036	0	0.122	0.096	0.042	0	0.203	0.309		0.119	0.199	0.088	0.031	0.041	0.083	0	0.173		0	0	0.158	0.265	0	0	0.045	0
18	0	0.034	0	0.197	0.27	0.214	0	0.119		0	0	0	0.098	0	0.338	0.217	0		0.143	0	0.189	0.126	0.299	0.044	0.06	0.074		0	0.099	0.228	0	0	0	0.162	0
19	0	0.302	0.252	0.035	0.093	0.221	0.061	0.169		0.03	0.03	0.194	0.288	0.157	0	0.126	0.138		0.199	0	0.249	0.035	0.091	0.1	0.152	0.1		0	0.037	0	0.072	0.231	0	0.041	0
20	0	0.341	0	0.153	0.187	0	0.059	0.171		0.035	0.239	0.142	0.051	0	0.044	0.276	0		0	0	0.145	0.068	0.074	0.177	0	0		0	0.25	0.186	0.037	0	0.354	0.036	0
21	0	0.134	0.139	0	0.402	0.181	0	0.085		0.035	0.084	0.1	0.07	0.116	0.378	0.126	0.125		0.069	0.319	0.04	0.239	0.372	0.062	0	0.19		0	0	0	0.055	0.354	0	0.299	0
22	0	0.262	0.299	0.391	0	0.197	0.167	0.299		0.144	0	0.38	0.053	0.041	0.037	0.053	0		0.419	0	0.22	0.039	0.044	0.134	0.24	0		0	0.226	0	0.158	0	0.216	0	0
23	0.041	0.385	0.129	0	0.45	0.26	0	0.032		0.051	0	0	0.27	0.209	0.033	0.143	0.291		0	0.236	0.071	0.064	0	0.038	0	0.097		0	0.054	0.23	0	0.116	0.495	0	0
24	0	0.045	0.383	0.049	0.157	0.124	0.321	0.05		0.048	0.166	0.039	0.194	0.344	0.262	0.104	0		0.202	0.164	0.059	0.088	0.161	0.261	0.214	0.267		0	0.258	0.03	0	0	0	0.074	0
25	0	0.285	0	0.248	0.395	0	0.226	0.156		0.297	0.112	0.261	0.136	0	0.168	0.158	0.098		0	0.193	0	0	0.036	0.048	0.162	0.082		0	0.088	0.032	0.169	0.125	0.13	0	0
26	0	0.045	0.29	0.294	0.373	0.341	0.416	0.448		0.174	0.13	0.348	0.142	0.345	0	0.468	0.265		0.211	0.14	0.5	0.138	0.192	0.455	0.365	0.203		0	0.04	0.117	0.231	0.19	0.522	0.251	0
27	0	0.996	0.399	0.153	0.44	0.34	0.451	0.275		0.445	0.115	0.287	0.314	0.334	0.143	0.461	0.387		0.418	0.18	0	0	0.22	0.105	0.133	0.157		0	0.077	0.121	0.386	0.445	0.438	0.219	0
28	0	0.617	0.136	0.33	0.743	0.358	0.539	0.474		0.468	0.354	0.511	0.331	0.461	0	0.489	0.369		0.527	0	0.178	0.234	0.136	0.284	0.266	0.339		0	0.228	0.243	0.402	0.154	0.304	0.267	0
29	0	0.672	0.218	0.137	0.587	0.249	0.517	0.324		0.392	0.541	0.285	0.509		0.808	0.314	0.268		0.758	0.212	0.104	0	0.234	0.271	0.558	0.428		0	0.355	0.367	0.332	0.459	0.571	0.177	0
30	0	0.043	0.085	0.254	0.439	0	0.113	0.181		0.127	0.281	0.424	0.472	0.266	0	0.142	0.19		0.417	0.126	0.373	0.103	0.039	0.336	0.476	0.631		0	0.674	0.043	0.649	0.364	0.264	0.667	0
31	0	0.446	0.641	0.557	0.578	0.617	0.047	0.261		0.26	0.249	0.375	0.658	0.359	0	0.157	0.292		0.29	0.2	0.27	0.246	0.203	0.463	0.459	0.53		0.647	0.102	0.536	0.166	0.52	0.04	0.506	0
32	0	0	0.242	0	0.167	0.109	0.426	0.041		0.18	0.634	0.033	0.126	0.156	0	0.534	0.035		0.138	0.282	0.426	0.291	0.185	0.393	0.329	0.429		0.961	0.619	0	0.077	0.297	0	0	0
33	0	0.323	0.384	0.257	0.624	0.329	0	0.355		0.033	0.138	0.259	0.235	0.308	0	0	0.486		0.243	0.445	0.368	0.329	0.369	0.03	0.275	0.03		0.666	0	0.304	0.173	0	0.527	0.388	0
34	0	0.256	0.108	0.251	0.2	0.169	0.04	0		0.521	0.413	0.403	0	0.344	0	0.408	0.365		0.327	0.756	0.407	0.238	0.735	0.211	0.057	0.402		0.232	0.252	0.213	0.169	0.177	0.035	0.449	0
35	0	0.042	0.217	0	0.081	0	0.048	0.291		0.054	0.42	0	0.304	0.035	0	0	0.045		0.121	0	0.125	0.377	0.041	0.332	0.042	0.05		0.407	0	0.181	0.16	0.042	0.168	0.043	0
36	0	0.075	0.121	0.202	0.321	0.406	0.048	0		0.306	0.222	0.155	0.036	0.549	0	0.141	0.105		0	0.175	0.665	0.096	0.276	0.064	0.363	0.254		0.623	0.535	0	0.05	0.301	0	0.03	0
37	0.031	0.247	0.132	0.124	0.231	0.043	0.23	0.134		0.104	0.143	0.056	0.512	0	0	0	0.041		0	0.249	0.044	0.275	0.116	0.032	0	0.037		0.07	0	0.207	0.332	0.034	0.197	0.269	0
38	0	0	0.226	0.134	0	0.103	0.063	0		0.059	0.08	0.128	0.083	0.213	0.29	0.329	0.271		0.79	0.207	0.431	0.344	0.334	0.148	0.274	0.148		0.454	0.322	0.144	0	0.398	0	0.033	0
39	0	0.239	0.249	0.111	0.306	0.269	0.073	0.197		0	0	0.277	0.453	0.245	0	0.079	0		0.139	0.208	0.286	0.122	0	0.068	0.032	0.2		0.119	0.229	0	0.167	0.043	0	0.416	0
40	0	0	0	0.08	0.338	0.184	0	0.212		0.222	0.148	0	0.078	0.038	0	0.103	0.236		0.069	0.083	0.05	0.114	0.367	0.152	0	0.07		0.169	0	0.329	0.145	0	0.29	0	0
41	0	0	0.286	0	0	0.08	0.105	0.057		0.175	0.251	0.113	0.237	0.246	0	0.039	0.058		0.039	0	0.366	0.187	0	0.06	0.209	0		0.13	0.189	0	0.072	0.187	0	0.116	0
42	0	0.379	0.048	0.194	0.367	0.131	0.163	0.162		0.033	0	0.355	0.227	0.07	0.445	0.44	0		0.091	0.334	0.109	0	0.29	0.121	0	0.049		0.108	0	0.246	0	0.058	0.069	0	0
43	0	0	0.33	0.17	0.045	0.035	0.043	0.037		0.072	0.09	0	0	0.101	0	0.142	0.192		0	0	0.041	0.214	0.045	0.082	0.041	0.451		0.269	0.237	0.174	0.518	0.032	0	0.042	0
44	0	0.141	0.351	0.038	0.503	0	0.112	0.268		0.084	0.115	0.242	0	0.196	0.307	0.241	0		0.567	0.085	0.11	0.161	0.133	0.032	0.286	0		0.188	0.325	0.041	0	0.297	0.486	0.212	0
45	0	0.1	0	0.242	0.03	0.276	0	0.271		0.262	0.182	0	0.453	0.071	0	0.343	0		0	0.041	0.164	0	0.085	0.179	0.047	0.165		0.046	0	0.231	0.304	0.081	0.033	0.134	0
46	0	0.465	0.274	0	0.258	0.279	0.224	0.151		0.097	0	0.222	0	0.269	0	0	0.226		0	0.149	0.093	0.188	0.18	0	0	0.039		0.178	0.298	0	0.278	0	0.252	0.285	0
47	0	0.384	0	0.098	0.314	0.229	0	0.171		0.086	0.171	0.314	0.422	0.231	0.473	0.211	0		0.254	0.128	0.265	0	0.162	0.07	0.326	0		0.093	0.108	0.198	0.276	0.326	0.273	0.08	0
48	0	0.273	0.169	0.163	0.249	0.12	0.084	0.127		0.064	0.136	0.321	0.242	0.107	1.73	0.064	0.228		0	0	0.043	0.315	0.232	0.204	0.053	0.237		0.357	0.062	0.121	0.062	0	0.078	0	0
49	0	0.102	0.476	0.467	0.454	0.257	0.281	0.086		0.158	0.082	0.339	0.243	0.253	0	0.148	0.131		0.366	0.326	0.054	0	0.395	0.293	0.384	0.049		0	0.371	0.234	0.461	0.263	0.397	0.091	0
50	0	0.321	0.235	0.477	0.496	0.337	0.225	0.37		0.183	0.158	0.363	0.34	0.337	0	0.336	0.304		0.151	0.061	0.136	0.072	0	0.238	0.082	0.142		0.13	0	0.056	0	0.031	0.355	0.237	0
51	0.031	0.789	0.033	0.334	0.702	0.148	0.497	0.429		0.323	0.446	0.36	0.163	0.324	0.106	0.361	0.249		0.215	0.274	0.06	0.096	0.357	0.235	0.212	0.244		0.15	0.03	0.088	0.048	0.11	0.146	0	0
52	0	0.49	0.179	0.189	0.532	0.56	0.44	0.548		0.486	0.374	0.382	0.334		0.936	0.434	0.216		0.752	0.073	0.133	0.035	0.07	0.451	0.349	0.313		0.58	0.295	0	0	0.253	0.462	0.303	0
53	0	0.067	0.335	0.472	0	0.184	0.239	0.405		0.284	0.51	0.356	0.429	0.034	0.304	0.565	0.498		0.659	0.179	0.183	0	0.081	0.427	0.452	0.41		0.185	0.234	0.047	0.072	0.302	0.13	0.246	0
54	0	0.156	0.142	0.05	0.837	0.482	0.761	0.188		0.534	0.298	0.131	0.693	0.234	0.757	0	0.186		0.286	0.169	0.231	0.099	0.198	0.301	0.469	0.492		0.436	0.766	0.58	0.579	0.456	0.455	0.466	0
55	0	0	0.229	0.563	0.243	0.392	0.051	0.198		0.205	0.082	0.325	0.335	0.522	0	0.306	0.267		0.198	0.192	0.294	0.318	0.158	0.167	0.274	0.301		0.428	0.391	0	0.469	0.544	0	0.444	0
56	0	0.535	0.067	0.196	0.465	0.174	0.191	0.334		0.112	0.275	0.295	0.477	0.215	0.595	0.197	0.303		0.317	0.237	0.631	0.358	0.384	0.037	0.131	0.296		0.376	0.166	0.375	0.201	0.115	0.61	0.293	0
57	0	0.072	0.52	0.03	0.171	0.122	0.115	0.237		0.321	0.099	0.291	0.402	0.323	0	0.138	0.09		0.117	0.55	0.548	0.418	0.615	0.254	0	0.16		0.15	0.257	0.074	0.503	0.034	0.087	0.037	0
58	0	0.252	0.253	0.41	0	0	0	0.073		0.08	0.159	0.209	0	0.162	0	0.342	0.329		0.151	0.365	0.647	0.593	0.55	0.111	0.365	0.102		0.297	0.096	0	0.063	0.167	0	0.368	0
59	0	0.357	0.269	0.038	0.314	0	0	0.216		0	0.222	0.201	0.259	0.42	0.154	0.088	0.222		0.308	0.034	0.231	0.203	0	0.147	0.031	0.289		0	0	0.263	0.26	0	0	0.062	0
60	0	0	0.032	0.12	0.273	0.403	0.33	0.289		0.115	0	0	0	0.03	0.064	0.111	0.118		0	0.469	0.389	0.225	0.172	0.068	0	0.139		0.252	0.194	0.039	0	0.104	0.368	0.107	0

## Sheet: Cardiovascular
		WT	WT	WT	WT	WT	WT	WT	WT		KO	KO	KO	KO	KO	KO	KO	KO
Systolic BP
Male		175.857	151.8	193.467	161.6	127.067	161.467	157.933	137.12		110.133	96.4	132.867	164	174.933	122.433	134.467	113.067
Female		135.467	164.133	143	157.533	126.867	144.467	151.133	143.2		139.933	156.467	158.4	143.333	167.333	155.133	141.467	149.867
Diastolic BP
Male		146.357	143.933	148.133	102.133	143.733	136.133	144.433	137.12		93	79.8	113.733	133.133	91.5333	121.533	108.133	104.356
Female		128.258	102.359	132.129	131.067	94.5333	133.867	126.467	123.133		125.667	124.267	125.733	115.2	143.267	133.133	103.467	117.2
Heart Rate
Male		576	475.467	604.667	503.6	474.2	366.133	347.467	477.269		430.467	348.4	298.133	398.667	249.867	466.133	424.467	478.2
Female		469.143	289	173.75	306.571	167.444	321	192	410		251.25	239.857	510	247.667	365	362	298	401
