# Supplementary material for: Preliminary analysis of the metabolic and physical activity profiles of mice lacking the slc43a3-encoded equilibrative nucleobase transporter 1
Source: PLoS One. 2025 Aug 21;20(8):e0323853. doi: 10.1371/journal.pone.0323853 (PMC12370043; doi:10.1371/journal.pone.0323853)
Supplement: S2 Table — (XLSX) [file pone.0323853.s002.xlsx]

## Sheet: Male WT
Cosinor analysis															Correlation Analysis			Pearson Coefficient			Significant (P<0.05)
		VO2	VCO2	RER	Energy Exp.	X-activity	Ambulatory Activity	Z-Activity	Feed	Drink						VO2	VCO2	RER	Energy Exp.	X-activity	Ambulatory Activity	Z-Activity	Feed	Drink
M-WT1	Phase	4.17	4.09	4.22	4.18	5.34	5.24	5.3	6.19						VO2	1	0.857143	0.714286	0.952381	0.261905	0.333333	0.0238095	0.547619	0.75
M-WT2	Phase	2.28	2.05	0.14	2.41	3.64	3.62	5.08	2.32	3.2					VCO2	0.857143	1	0.928571	0.809524	-0.142857	0.047619	0.047619	0.666667	0.75
M-WT3	Phase	4.7	5.68	15.21	5.59	0.42	2.69	5.98	11.72	8.96					RER	0.714286	0.928571	1	0.738095	-0.238095	0	0	0.428571	0.642857
M-WT4	Phase	4.71	5.19	6.88	4.72	6.53	5.93	0.34	5.59	6.41					Energy Exp.	0.952381	0.809524	0.738095	1	0.142857	0.238095	0.142857	0.47619	0.75
M-WT5	Phase	3.22	3.68	4.4	3.51	2.83	2.91	0.52	1.54	2.72					X-activity	0.261905	-0.142857	-0.238095	0.142857	1	0.904762	-0.285714	-0.333333	0.142857
M-WT6	Phase	4.35	4.89	6.9	4.61	4.29	4.45	3.95	2.7	4.73					Ambulatory Activity	0.333333	0.047619	0	0.238095	0.904762	1	-0.238095	-0.190476	0.142857
M-WT7	Phase	2.92	4.25	6.38	3.05	2.37	3.87	1.78	3.04	2.39					Z-Activity	0.0238095	0.047619	0	0.142857	-0.285714	-0.238095	1	0.428571	0.392857
M-WT8	Phase	3.67	4.39	5.75	3.17	2.3	2.55	3.43	6.86	2.89					Feed	0.547619	0.666667	0.428571	0.47619	-0.333333	-0.190476	0.428571	1	0.5
MEAN		3.7525	4.2775	6.235	3.905	3.465	3.9075	3.2975	4.995	4.47143					Drink	0.75	0.75	0.642857	0.75	0.142857	0.142857	0.392857	0.5	1
SEM		0.334955	0.417528	1.6051	0.3974	0.726364	0.464331	0.827962	1.26707	0.992884
%error		8.92618	9.76103	25.7434	10.1767	20.9629	11.8831	25.1088	25.3667	22.2051	14.5755	avg
		VO2	VCO2	RER	Energy Exp.	X-activity	Ambulatory Activity	Z-Activity	Feed	Drink						VO2	VCO2	RER	Energy Exp.	X-activity	Ambulatory Activity	Z-Activity	Feed	Drink
M-WT1	Amplitude	394.1	416.7	0.04	0.06	777	473.9	205.4	0.09						VO2	1	0.333333	-0.625783	0.740674	0.047619	0.142857	-0.642857	-0.13254	-0.119048
M-WT2	Amplitude	581	634	0.04	0.08	1204	711	140.9	0.09	0.12					VCO2	0.333333	1	0.325407	0.229864	0.214286	-0.404762	-0.285714	0.494012	0.595238
M-WT3	Amplitude	673	610	0.03	0.08	917	816	196.5	0.06	0.07					RER	-0.625783	0.325407	1	-0.335639	0.0250313	-0.475595	0.250313	0.443358	0.700877
M-WT4	Amplitude	548	625	0.05	0.08	646	393.5	131.5	0.12	0.11					Energy Exp.	0.740674	0.229864	-0.335639	1	-0.178783	0.153243	-0.804525	-0.00646252	0.268175
M-WT5	Amplitude	542	662	0.05	0.08	874	536	184.9	0.07	0.19					X-activity	0.047619	0.214286	0.0250313	-0.178783	1	0.547619	0.309524	-0.0602453	0.285714
M-WT6	Amplitude	584	665	0.04	0.07	890	441.6	179.9	0.08	0.08					Ambulatory Activity	0.142857	-0.404762	-0.475595	0.153243	0.547619	1	0.285714	-0.638601	-0.0952381
M-WT7	Amplitude	501	731	0.11	0.06	1011	457.7	225.9	0.13	0.17					Z-Activity	-0.642857	-0.285714	0.250313	-0.804525	0.309524	0.285714	1	-0.277129	-0.166667
M-WT8	Amplitude	226	285.7	0.05	0.03	940	580	349.2	0.06	0.1					Feed	-0.13254	0.494012	0.443358	-0.00646252	-0.0602453	-0.638601	-0.277129	1	0.301227
MEAN		506.137	578.675	0.05125	0.0675	907.375	551.212	201.775	0.0875	0.12					Drink	-0.119048	0.595238	0.700877	0.268175	0.285714	-0.0952381	-0.166667	0.301227	1
SEM		52.2171	56.3981	0.00935414	0.00662401	61.7123	55.0166	25.4609	0.00984575	0.0182574
%error		10.3168	9.74607	18.252	9.81335	6.80119	9.98102	12.6185	11.2523	15.2145	10.8184	avg
		VO2	VCO2	RER	Energy Exp.	X-activity	Ambulatory Activity	Z-Activity	Feed	Drink						VO2	VCO2	RER	Energy Exp.	X-activity	Ambulatory Activity	Z-Activity	Feed	Drink
M-WT1	Mesor	2265	1851	0.8141	0.2911	949.2	590.6	330.7	0.06473						VO2	1	1	0.333333	1	-0.0952381	-0.190476	-0.380952	0.190476	0.5
M-WT2	Mesor	3352	2897	0.8586	0.4233	1286	740	332.2	0.1423	0.2378					VCO2	1	1	0.333333	1	-0.0952381	-0.190476	-0.380952	0.190476	0.5
M-WT3	Mesor	3117	2748	0.8804	0.3818	1852	1108	475.4	0.1138	0.1994					RER	0.333333	0.333333	1	0.333333	-0.0714286	-0.333333	-0.333333	-0.142857	-0.190476
M-WT4	Mesor	2812	2501	0.8843	0.3543	1752	767.9	459.6	0.1143	0.1829					Energy Exp.	1	1	0.333333	1	-0.0952381	-0.190476	-0.380952	0.190476	0.5
M-WT5	Mesor	3670	2210	0.8704	0.4653	1293	785.3	280.8	0.1164	0.2921					X-activity	-0.0952381	-0.0952381	-0.0714286	-0.0952381	1	0.904762	0.880952	0.309524	0.333333
M-WT6	Mesor	2787	2364	0.8851	0.4866	1026	497.5	237.7	0.1411	0.2007					Ambulatory Activity	-0.190476	-0.190476	-0.333333	-0.190476	0.904762	1	0.809524	0.309524	0.428571
M-WT7	Mesor	2985	2728	0.9111	0.3631	830.4	385.3	215.8	0.1122	0.1818					Z-Activity	-0.380952	-0.380952	-0.333333	-0.380952	0.880952	0.809524	1	0.142857	0.047619
M-WT8	Mesor	2884	1638	0.8644	0.2504	1548	810.1	458	0.1698	0.2046					Feed	0.190476	0.190476	-0.142857	0.190476	0.309524	0.309524	0.142857	1	0.809524
MEAN		2984	2367.12	0.87105	0.376988	1317.08	710.588	348.775	0.121829	0.214186					Drink	0.5	0.5	-0.190476	0.5	0.333333	0.428571	0.047619	0.809524	1
SEM		157.73	168.831	0.0106016	0.0306696	141.932	83.6887	39.2502	0.0116016	0.0159411
%error		5.28587	7.13233	1.21711	8.13545	10.7763	11.7774	11.2537	9.5229	7.44265	7.38741	avg
		VO2	VCO2	RER	Energy Exp.	X-activity	Ambulatory Activity	Z-Activity	Feed	Drink
M-WT1	Period	24.63	24.71	24.75	24.62	23.74	23.76	23.64	23.26
M-WT2	Period	24.72	24.65	25.21	24.65	23.9	23.94	23.2	23.1	23.72
M-WT3	Period	23.69	23.16	18.3	23.24	26.52	24.96	23.14	21.16	21.64
M-WT4	Period	23.81	23.69	23.4	23.8	22.2	23.24	31	23.4	23.2
M-WT5	Period	23.87	23.79	24.02	24.02	23.82	23.76	25.16	23.82	24.62
M-WT6	Period	23.96	23.87	23.54	23.9	23.6	23.5	23.56	25.06	23.82
M-WT7	Period	24.84	24.1	23.36	24.73	25.48	24.38	24.78	23.7	25.12
M-WT8	Period	24.68	24.11	23	24.84	25.62	25.48	25.06	21.18	24.66
MEAN		24.275	24.01	23.1975	24.225	24.36	24.1275	24.9425	23.085	23.8257
SEM		0.182332	0.192226	0.799823	0.21516	0.527574	0.288301	0.975976	0.500689	0.476742

## Sheet: Male KO
Cosinor analysis															Correlation Analysis			Pearson Coefficient			Significant (P<0.05)
		VO2	VCO2	RER	Energy Exp.	X-activity	Ambulatory Activity	Z-Activity	Feed	Drink						VO2	VCO2	RER	Energy Exp.	X-activity	Ambulatory Activity	Z-Activity	Feed	Drink
M-KO1	Phase	4.28	6.47	9.11	5.14	3.08	5.76	4.21	6.32	5.13					VO2	1	0.690476	-0.166667	0.904762	0.880952	0.357143	-0.0714286	0.166667	0.261905
M-KO2	Phase	3.27	5.06	8.73	4.14	1.86	2.21	1.93	3.85	5.99					VCO2	0.690476	1	0.547619	0.880952	0.595238	0.214286	-0.119048	0.142857	0.52381
M-KO3	Phase	5.67	5.1	2.01	5.28	5.96	7.5	5.55	18	6.46					RER	-0.166667	0.547619	1	0.142857	-0.238095	-0.285714	-0.142857	-0.190476	0.333333
M-KO4	Phase	6.83	7.15	8.12	7.06	5.69	4.32	0.77	6.31	3.66					Energy Exp.	0.904762	0.880952	0.142857	1	0.809524	0.428571	0.0952381	0.309524	0.380952
M-KO5	Phase	5.61	7.02	9.68	5.32	5.66	3.57	5.69	7.12	11.44					X-activity	0.880952	0.595238	-0.238095	0.809524	1	0.666667	0.142857	0.428571	0.52381
M-KO6	Phase	4.31	4.71	5.65	4.56	2.87	3.37	3.06	4.58	1.44					Ambulatory Activity	0.357143	0.214286	-0.285714	0.428571	0.666667	1	0.428571	0.690476	0.261905
M-KO7	Phase	3.94	4.8	6.84	4.62	2.1	4.67	17.47	8.15	3.05					Z-Activity	-0.0714286	-0.119048	-0.142857	0.0952381	0.142857	0.428571	1	0.547619	0.261905
M-KO8	Phase	6.2	6.63	7.35	6.51	5.74	5.57	6.11	5.31	6.16					Feed	0.166667	0.142857	-0.190476	0.309524	0.428571	0.690476	0.547619	1	0.309524
MEAN		5.01375	5.8675	7.18625	5.32875	4.12	4.62125	5.59875	7.455	5.41625					Drink	0.261905	0.52381	0.333333	0.380952	0.52381	0.261905	0.261905	0.309524	1
SEM		0.467721	0.394812	0.931041	0.376262	0.680315	0.623716	1.95014	1.69184	1.13239
%error		9.32877	6.72879	12.9559	7.06098	16.5125	13.4967	34.8317	22.6941	20.9073	11.0139	avg
		VO2	VCO2	RER	Energy Exp.	X-activity	Ambulatory Activity	Z-Activity	Feed	Drink						VO2	VCO2	RER	Energy Exp.	X-activity	Ambulatory Activity	Z-Activity	Feed	Drink
M-KO1	Amplitude	431.6	543	0.06	0.07	855	415.9	115.6	0.08	0.13					VO2	1	0.952381	-0.700877	0.709208	0.714286	0.285714	0.238095	-0.445815	0.439155
M-KO2	Amplitude	509	553	0.05	0.07	963	335.6	95.95	0.07	0.13					VCO2	0.952381	1	-0.775971	0.600099	0.785714	0.47619	0.142857	-0.542208	0.268373
M-KO3	Amplitude	505	579	0.05	0.07	1040	481.5	120.6	0.08	0.12					RER	-0.700877	-0.775971	1	-0.372801	-0.775971	-0.57572	-0.150188	0.747375	-0.0256495
M-KO4	Amplitude	556	611	0.03	0.07	1129	788	203.4	0.03	0.11					Energy Exp.	0.709208	0.600099	-0.372801	1	0.409159	0.109109	0.463713	0.0966276	0.894427
M-KO5	Amplitude	434.7	551	0.06	0.06	688	331	84.02	0.06	0.1					X-activity	0.714286	0.785714	-0.775971	0.409159	1	0.785714	0.404762	-0.397619	0.0731925
M-KO6	Amplitude	590	649	0.04	0.09	889	377.6	92.04	0.05	0.14					Ambulatory Activity	0.285714	0.47619	-0.57572	0.109109	0.785714	1	0.333333	-0.38557	-0.219578
M-KO7	Amplitude	406.1	516	0.05	0.05	693	386.3	15.23	0.05	0.08					Z-Activity	0.238095	0.142857	-0.150188	0.463713	0.404762	0.333333	1	0.277129	0.268373
M-KO8	Amplitude	417.1	435.2	0.06	0.07	497.5	300.9	143.5	0.13	0.13					Feed	-0.445815	-0.542208	0.747375	0.0966276	-0.397619	-0.38557	0.277129	1	0.358052
MEAN		481.187	554.65	0.05	0.06875	844.312	427.1	108.792	0.06875	0.1175					Drink	0.439155	0.268373	-0.0256495	0.894427	0.0731925	-0.219578	0.268373	0.358052	1
SEM		26.0075	24.1526	0.00404061	0.00425585	78.6553	59.0715	20.2808	0.0113277	0.00749149
%error		5.40485	4.35457	8.08122	6.19032	9.3159	13.8308	18.6417	16.4766	6.37574	7.86295	avg
		VO2	VCO2	RER	Energy Exp.	X-activity	Ambulatory Activity	Z-Activity	Feed	Drink						VO2	VCO2	RER	Energy Exp.	X-activity	Ambulatory Activity	Z-Activity	Feed	Drink
M-KO1	Mesor	3373	2794	0.8233	0.4188	1226	650.6	213.7	0.1173	0.1717					VO2	1	0.491027	-0.239525	0.682647	0.0119763	0.479051	0.754505	0.204819	0.299407
M-KO2	Mesor	3372	2956	0.8736	0.423	1302	647.7	198.3	0.1321	0.1889					VCO2	0.491027	1	0.428571	0.285714	0.47619	0.690476	0.809524	-0.119763	0.714286
M-KO3	Mesor	3016	2668	0.8803	0.3927	1082	511.7	185.4	0.1171	0.2087					RER	-0.239525	0.428571	1	-0.666667	-0.047619	-0.0238095	0.047619	0	0.5
M-KO4	Mesor	3921	3395	0.8631	0.5001	1133	763.3	251.6	0.1171	0.234					Energy Exp.	0.682647	0.285714	-0.666667	1	0.142857	0.309524	0.428571	0.107786	0.119048
M-KO5	Mesor	3246	2892	0.8865	0.4096	977.6	482.3	195.3	0.1268	0.2054					X-activity	0.0119763	0.47619	-0.047619	0.142857	1	0.595238	0.47619	-0.155691	0.119048
M-KO6	Mesor	3372	2916	0.86	0.4447	1069	545	209.2	0.1218	0.2104					Ambulatory Activity	0.479051	0.690476	-0.0238095	0.309524	0.595238	1	0.809524	-0.467074	0.261905
M-KO7	Mesor	3413	3069	0.8955	0.4132	1197	639.9	272	0.1377	0.2207					Z-Activity	0.754505	0.809524	0.047619	0.428571	0.47619	0.809524	1	-0.155691	0.47619
M-KO8	Mesor	3405	1953	0.5671	0.4452	828	472.1	193	0.1499	0.1886					Feed	0.204819	-0.119763	0	0.107786	-0.155691	-0.467074	-0.155691	1	-0.299407
MEAN		3387.57	2955.71	0.8689	0.430913	1101.83	589.075	214.812	0.127475	0.20355					Drink	0.299407	0.714286	0.5	0.119048	0.119048	0.261905	0.47619	-0.299407	1
SEM		111.055	94.3359	0.00966319	0.0124692	56.6771	38.6437	11.6503	0.00447281	0.0074925
%error		3.27831	3.19164	1.11212	2.89368	5.14392	6.56006	5.42348	3.50877	3.68091	3.69662	avg
		VO2	VCO2	RER	Energy Exp.	X-activity	Ambulatory Activity	Z-Activity	Feed	Drink
M-KO1	Period	24.77	23.61	22.45	24.16	25.7	23.84	24.3	23.18	24.2
M-KO2	Period	24.62	23.76	22.49	24.1	25.42	25.46	25.52	23.56	23.98
M-KO3	Period	23.39	23.54	24.82	23.55	23.5	22.7	23.44	29.46	22.82
M-KO4	Period	23.25	22.95	21.84	23.15	23.92	24.58	26	23.2	25.24
M-KO5	Period	23.5	22.97	22.12	23.63	23.18	24.46	23.08	22.52	20.42
M-KO6	Period	24.4	24.05	23.15	24.25	24.76	24.76	25.34	22.72	24.56
M-KO7	Period	24.21	23.86	23.03	23.98	25.96	23.9	18	21.34	24.74
M-KO8	Period	23.3	23.23	23.05	23.2	23.76	23.7	22.8	23.32	24.08
MEAN		23.93	23.4962	22.8688	23.7525	24.525	24.175	23.56	23.6625	23.755
SEM		0.239762	0.154496	0.346501	0.163529	0.406754	0.313889	0.960943	0.923316	0.574531

## Sheet: Female WT
Cosinor analysis															Correlation Analysis			Pearson Coefficient			Significant (P<0.05)
		VO2	VCO2	RER	Energy Exp.	X-activity	Ambulatory Activity	Z-Activity	Feed	Drink						VO2	VCO2	RER	Energy Exp.	X-activity	Ambulatory Activity	Z-Activity	Feed	Drink
F-WT1	Phase	5.19	5.5	6.02	5.16	6.2	8.72	1.53	6.31	6.04					VO2	1	1	0.666667	0.952381	0.619048	0.380952	0.785714	0.547619	0.214286
F-WT2	Phase	9.05	9.1	10.06	9.36	9.9	10.08	9.36	11.54	11.2					VCO2	1	1	0.666667	0.952381	0.619048	0.380952	0.785714	0.547619	0.214286
F-WT3	Phase	9.52	10.39	12.27	10	10.05	10.04	10.47	14.05	11.86					RER	0.666667	0.666667	1	0.642857	0.333333	0.0714286	0.52381	0.190476	-0.047619
F-WT4	Phase	7.68	7.48	5.89	7.81	10.1	10.16	9.79	16.31	12.24					Energy Exp.	0.952381	0.952381	0.642857	1	0.642857	0.404762	0.857143	0.595238	0.357143
F-WT5	Phase	8.24	7.93	5.39	8.38	7.3	9	8	11.25	9.31					X-activity	0.619048	0.619048	0.333333	0.642857	1	0.904762	0.857143	0.97619	0.833333
F-WT6	Phase	9.69	10.44	12.09	9.41	8.15	8.51	9.46	9.66	5.65					Ambulatory Activity	0.380952	0.380952	0.0714286	0.404762	0.904762	1	0.619048	0.952381	0.904762
F-WT7	Phase	5.99	6.3	6.77	5.83	5.31	5.54	4.14	4.02	5.57					Z-Activity	0.785714	0.785714	0.52381	0.857143	0.857143	0.619048	1	0.809524	0.619048
F-WT8	Phase	5.12	5.31	5.4	5.23	5.63	5.72	3.43	5.71	7.27					Feed	0.547619	0.547619	0.190476	0.595238	0.97619	0.952381	0.809524	1	0.904762
MEAN		7.56	7.80625	7.98625	7.6475	7.83	8.47125	7.0225	9.85625	8.6425					Drink	0.214286	0.214286	-0.047619	0.357143	0.833333	0.904762	0.619048	0.904762	1
SEM		0.715867	0.772311	1.13083	0.748762	0.763943	0.705742	1.30374	1.61551	1.08169
%error		9.46914	9.8935	14.1598	9.79093	9.75661	8.33102	18.5652	16.3907	12.516	10.2335	avg
		VO2	VCO2	RER	Energy Exp.	X-activity	Ambulatory Activity	Z-Activity	Feed	Drink						VO2	VCO2	RER	Energy Exp.	X-activity	Ambulatory Activity	Z-Activity	Feed	Drink
F-WT1	Amplitude	652	862	0.09	0.08	1381	716	262.4	0.12	0.15					VO2	1	-0.0238095	-0.60151	0.547723	0.666667	0.47619	0.833333	0.0507346	-0.439155
F-WT2	Amplitude	750	646	0.02	0.07	1820	1225	444.5	0.05	0.09					VCO2	-0.0238095	1	0.650613	0.76942	0.166667	0.0238095	-0.119048	0.761019	0.78072
F-WT3	Amplitude	575	728	0.07	0.07	855	509	185.7	0.07	0.15					RER	-0.60151	0.650613	1	0.0605132	-0.08593	-0.122757	-0.552407	0.621247	0.855363
F-WT4	Amplitude	612	700	0.05	0.07	1274	707	246.1	0.02	0.13					Energy Exp.	0.547723	0.76942	0.0605132	1	0.404271	0.0912871	0.365148	0.583559	0.240535
F-WT5	Amplitude	738	716	0.02	0.08	1095	427.2	368.4	0.07	0.09					X-activity	0.666667	0.166667	-0.08593	0.404271	1	0.714286	0.666667	0.0761019	-0.09759
F-WT6	Amplitude	568	689	0.07	0.06	894	412.9	169.6	0.07	0.13					Ambulatory Activity	0.47619	0.0238095	-0.122757	0.0912871	0.714286	1	0.571429	-0.101469	0.09759
F-WT7	Amplitude	644	820	0.07	0.08	1314	489.5	211.2	0.07	0.14					Z-Activity	0.833333	-0.119048	-0.552407	0.365148	0.666667	0.571429	1	-0.228306	-0.48795
F-WT8	Amplitude	700	816	0.06	0.08	1275	589	202.2	0.1	0.14					Feed	0.0507346	0.761019	0.621247	0.583559	0.0761019	-0.101469	-0.228306	1	0.62385
MEAN		654.875	747.125	0.05625	0.07375	1238.5	634.45	261.262	0.07125	0.1275					Drink	-0.439155	0.78072	0.855363	0.240535	-0.09759	0.09759	-0.48795	0.62385	1
SEM		26.2977	28.7178	0.0094626	0.00281215	115.448	100.154	36.5312	0.0113277	0.00920293
%error		4.01568	3.84377	16.8224	3.81308	9.32161	15.786	13.9826	15.8985	7.21798	8.93376	avg
		VO2	VCO2	RER	Energy Exp.	X-activity	Ambulatory Activity	Z-Activity	Feed	Drink						VO2	VCO2	RER	Energy Exp.	X-activity	Ambulatory Activity	Z-Activity	Feed	Drink
F-WT1	Mesor	3517	3023	0.8493	0.3712	1468	778.5	443.1	0.1218	0.2251					VO2	1	0.952381	0.5	0.97619	-0.142857	-0.142857	-0.690476	0.119048	0.47619
F-WT2	Mesor	3266	2565	0.7817	0.3448	2202	1467	919.2	0.05504	0.1722					VCO2	0.952381	1	0.690476	0.97619	-0.285714	-0.285714	-0.857143	0.0238095	0.428571
F-WT3	Mesor	3763	3305	0.8735	0.3881	904.2	507.5	336.9	0.09209	0.2277					RER	0.5	0.690476	1	0.571429	-0.619048	-0.642857	-0.809524	-0.333333	0.166667
F-WT4	Mesor	3615	3181	0.8748	0.3875	1341	736.1	376.8	0.01593	0.1758					Energy Exp.	0.97619	0.97619	0.571429	1	-0.238095	-0.214286	-0.785714	0.0952381	0.452381
F-WT5	Mesor	3470	3038	0.8722	0.3773	1106	576.9	354.6	0.1061	0.196					X-activity	-0.142857	-0.285714	-0.619048	-0.238095	1	0.952381	0.642857	-0.0714286	-0.333333
F-WT6	Mesor	3397	2944	0.8602	0.3577	952.4	467.9	378.5	0.09095	0.1738					Ambulatory Activity	-0.142857	-0.285714	-0.642857	-0.214286	0.952381	1	0.595238	0.047619	-0.142857
F-WT7	Mesor	3787	3371	0.8828	0.4037	1334	561.3	219.8	0.08136	0.1869					Z-Activity	-0.690476	-0.857143	-0.809524	-0.785714	0.642857	0.595238	1	-0.0714286	-0.47619
F-WT8	Mesor	3833	3307	0.857	0.409	1442	752.1	360.6	0.09964	0.189					Feed	0.119048	0.0238095	-0.333333	0.0952381	-0.0714286	0.047619	-0.0714286	1	0.738095
MEAN		3581	3091.75	0.856438	0.379912	1343.7	730.913	423.688	0.0828637	0.193312					Drink	0.47619	0.428571	0.166667	0.452381	-0.333333	-0.142857	-0.47619	0.738095	1
SEM		76.8935	99.4542	0.0121411	0.00826296	154.171	120.893	79.2832	0.0125718	0.00832141
%error		2.14726	3.21676	1.41762	2.17496	11.4736	16.54	18.7126	15.1717	4.30464	6.16171	avg
		VO2	VCO2	RER	Energy Exp.	X-activity	Ambulatory Activity	Z-Activity	Feed	Drink
F-WT1	Period	23.64	23.57	23.54	23.6	23.34	21.92	25.36	22.64	23.32
F-WT2	Period	24.82	24.8	24.03	24.58	24.5	24.46	25.12	23.92	22.72
F-WT3	Period	24.2	24.16	24.13	24.31	24.2	24.14	23.64	21.32	23.32
F-WT4	Period	24.44	24.7	26.19	24.4	24.76	24.72	24.74	19.78	23.52
F-WT5	Period	24.17	24.26	24.85	23.81	25.08	23.38	24.54	22.06	24.48
F-WT6	Period	23.72	23.61	23.48	23.91	24.96	24.74	25.12	23.64	23.3
F-WT7	Period	23.63	23.56	23.64	23.76	24.2	23.54	24	23.72	23.82
F-WT8	Period	24.17	24.32	25.17	24.14	23.7	23.7	24.62	23.72	23.14
MEAN		24.0988	24.1225	24.3788	24.0637	24.3425	23.825	24.6425	22.6	23.4525
SEM		0.158481	0.188233	0.360535	0.131039	0.229585	0.351806	0.221735	0.557267	0.19629

## Sheet: Female KO
Cosinor analysis															Correlation Analysis			Pearson Coefficient			Significant (P<0.05)
		VO2	VCO2	RER	Energy Exp.	X-activity	Ambulatory Activity	Z-Activity	Feed	Drink						VO2	VCO2	RER	Energy Exp.	X-activity	Ambulatory Activity	Z-Activity	Feed	Drink
F-KO1	Phase	3.72	3.97	4.39	3.59	3.05	2.85	4.54	20.26	23.92					VO2	1	0.928571	0.380952	1	0.952381	0.904762	0.928571	-0.47619	0.0357143
F-KO2	Phase	8.66	8.77	8.44	8.86	6.42	6.42	5.93	7.73	6.86					VCO2	0.928571	1	0.642857	0.928571	0.833333	0.809524	0.809524	-0.380952	0
F-KO3	Phase	2.88	4.54	15.17	2.29	1.4	1.61	2.57	13.71	16.05					RER	0.380952	0.642857	1	0.380952	0.142857	0.0952381	0.214286	-0.333333	0.428571
F-KO4	Phase	4.11	5.18	7	4.75	5.48	5.37	3.22	10.99	2.35					Energy Exp.	1	0.928571	0.380952	1	0.952381	0.904762	0.928571	-0.47619	0.0357143
F-KO5	Phase	5.97	6.82	10.58	6.57	3.87	3.81	3.39	6.1	9.35					X-activity	0.952381	0.833333	0.142857	0.952381	1	0.97619	0.880952	-0.380952	-0.25
F-KO6	Phase	1.99	2.33	3.8	2.11	2.69	2.6	1.03	23.75	0.43					Ambulatory Activity	0.904762	0.809524	0.0952381	0.904762	0.97619	1	0.833333	-0.214286	-0.25
F-KO7	Phase	7.26	7.9	8.93	7.53	5.82	5.85	5.46	13.11	6.41					Z-Activity	0.928571	0.809524	0.214286	0.928571	0.880952	0.833333	1	-0.285714	0.285714
F-KO8	Phase	3.08	3.58	5.88	3.02	2.72	2.4	2.73	1.25						Feed	-0.47619	-0.380952	-0.333333	-0.47619	-0.380952	-0.214286	-0.285714	1	-0.0714286
MEAN		4.70875	5.38625	8.02375	4.84	3.93125	3.86375	3.60875	12.1125	9.33857					Drink	0.0357143	0	0.428571	0.0357143	-0.25	-0.25	0.285714	-0.0714286	1
SEM		0.885678	0.847469	1.39449	0.960737	0.675448	0.679105	0.612501	2.78469	3.33577
%error		18.8092	15.7339	17.3796	19.8499	17.1815	17.5763	16.9727	22.9902	35.7203	17.7551	avg
		VO2	VCO2	RER	Energy Exp.	X-activity	Ambulatory Activity	Z-Activity	Feed	Drink						VO2	VCO2	RER	Energy Exp.	X-activity	Ambulatory Activity	Z-Activity	Feed	Drink
F-KO1	Amplitude	619	555	0.02	0.06	1469	833	346.5	0.04	0.11					VO2	1	0.785714	-0.159584	0.797922	0.666667	0.642857	0.642857	0.109109	0.810844
F-KO2	Amplitude	384.3	526	0.06	0.05	608	337	172.8	0.1	0.1					VCO2	0.785714	1	0.368271	0.969782	0.642857	0.571429	0.238095	0.618284	0.936975
F-KO3	Amplitude	410.3	340.1	0.02	0.04	850	546	212.8	0.04	0.02					RER	-0.159584	0.368271	1	0.35443	-0.135033	-0.331444	-0.699716	0.712556	0.385337
F-KO4	Amplitude	389.4	467.5	0.05	0.05	923	555	199.2	0.06	0.03					Energy Exp.	0.797922	0.969782	0.35443	1	0.724267	0.650613	0.270066	0.612548	0.934947
F-KO5	Amplitude	724	744	0.04	0.07	1096	652	452.2	0.06	0.12					X-activity	0.666667	0.642857	-0.135033	0.724267	1	0.928571	0.357143	0.363696	0.468487
F-KO6	Amplitude	639	914	0.17	0.08	1196	635	191.7	0.11	0.14					Ambulatory Activity	0.642857	0.571429	-0.331444	0.650613	0.928571	1	0.595238	0.242464	0.43245
F-KO7	Amplitude	484.6	477.9	0.05	0.05	542	294.5	276.4	0.03	0.11					Z-Activity	0.642857	0.238095	-0.699716	0.270066	0.357143	0.595238	1	-0.448559	0.234244
F-KO8	Amplitude	618	688	0.05	0.07	1170	680	305.9	0.1						Feed	0.109109	0.618284	0.712556	0.612548	0.363696	0.242464	-0.448559	1	0.339464
MEAN		533.575	589.062	0.0575	0.05875	981.75	566.562	269.688	0.0675	0.09					Drink	0.810844	0.936975	0.385337	0.934947	0.468487	0.43245	0.234244	0.339464	1
SEM		49.993	69.0508	0.0180419	0.00512596	118.294	67.4784	36.2084	0.0119095	0.0188562
%error		9.36945	11.7222	31.3772	8.72505	12.0493	11.9102	13.4261	17.6437	20.9513	14.1922	avg
		VO2	VCO2	RER	Energy Exp.	X-activity	Ambulatory Activity	Z-Activity	Feed	Drink						VO2	VCO2	RER	Energy Exp.	X-activity	Ambulatory Activity	Z-Activity	Feed	Drink
F-KO1	Mesor	3568	3013	0.836	0.3848	1475	820.7	383.2	0.1415	0.1347					VO2	1	0.285714	-0.0714286	0.5	-0.261905	-0.0714286	0.119048	0.190476	0.107143
F-KO2	Mesor	3472	3025	0.8664	0.3943	1307	764.3	318.6	0.1412	0.1878					VCO2	0.285714	1	0.714286	0.738095	0.285714	0.428571	0.166667	0.690476	0.428571
F-KO3	Mesor	3031	2585	0.8509	0.3276	1135	693.4	260.8	0.08655	0.1438					RER	-0.0714286	0.714286	1	0.142857	0.0952381	0.047619	-0.0952381	0.261905	0.5
F-KO4	Mesor	3279	2770	0.838	0.3701	1241	717	325.6	0.1098	0.1745					Energy Exp.	0.5	0.738095	0.142857	1	0.333333	0.619048	0.47619	0.619048	0.107143
F-KO5	Mesor	3697	3224	0.8681	0.4008	1293	768	565.2	0.1121	0.1679					X-activity	-0.261905	0.285714	0.0952381	0.333333	1	0.904762	0.738095	0.666667	-0.357143
F-KO6	Mesor	3681	3319	0.9276	0.3771	967.4	506.7	214.5	0.1374	0.1925					Ambulatory Activity	-0.0714286	0.428571	0.047619	0.619048	0.904762	1	0.833333	0.619048	-0.464286
F-KO7	Mesor	3995	2244	0.5545	0.3671	843.2	458.2	271.3	0.09944	0.1711					Z-Activity	0.119048	0.166667	-0.0952381	0.47619	0.738095	0.833333	1	0.309524	-0.464286
F-KO8	Mesor	3341	2933	0.8717	0.3391	1334	730	350	0.1315						Feed	0.190476	0.690476	0.261905	0.619048	0.666667	0.619048	0.309524	1	0.107143
MEAN		3438.43	2981.29	0.865529	0.370112	1199.45	682.288	336.15	0.119936	0.167471					Drink	0.107143	0.428571	0.5	0.107143	-0.357143	-0.464286	-0.464286	0.107143	1
SEM		97.8269	102.726	0.0126294	0.00965684	78.3753	49.0485	40.3987	0.00789566	0.00871897
%error		2.84511	3.44569	1.45916	2.60916	6.53427	7.18883	12.0181	6.58322	5.20624	4.0137	avg
		VO2	VCO2	RER	Energy Exp.	X-activity	Ambulatory Activity	Z-Activity	Feed	Drink
F-KO1	Period	25.45	25.33	17.38	25.64	25.34	25.34	23.88	18.48	34
F-KO2	Period	22.54	22.77	23.84	22.73	24.18	24.1	23.14	23.26	24.08
F-KO3	Period	24.43	23.28	18.45	24.31	25.6	25.4	24.9	18.86	18
F-KO4	Period	24.32	23.78	22.97	23.86	23.66	23.68	24.38	19.34	27.98
F-KO5	Period	23.42	23.05	21.33	23.2	24.96	24.9	24.32	22.92	22.28
F-KO6	Period	24.92	24.65	24.27	25.02	24.64	24.78	25.62	25.92	25.96
F-KO7	Period	23.58	23.26	22.74	23.55	24.62	24.58	24.48	20.26	24.58
F-KO8	Period	24.93	24.77	23.84	24.95	25.42	25.8	24.82	27.56
MEAN		24.1987	23.8612	21.8525	24.1575	24.8025	24.8225	24.4425	22.075	25.2686
SEM		0.362235	0.354565	0.985966	0.378103	0.250858	0.265374	0.277435	1.28589	2.02566
